# Supplementary material for: Liquid-Phase Speed of Sound Measurements of Octafluorocyclobutane (RC-318) and Hexafluoroethane (R-116)
Source: J Chem Eng Data. 2026 Jan 16;71(2):526–32. doi: 10.1021/acs.jced.5c00634 (PMC12908115; doi:10.1021/acs.jced.5c00634)
Supplement: Supplementary file 1 [file je5c00634_si_001.zip]

Archive with 2 entries (2 files):
- R116_output_pe.txt
- RC318_output_pe.txt
