# Supplementary material for: Liquid-Phase Speed of Sound Measurements of Octafluorocyclobutane (RC-318) and Hexafluoroethane (R-116)
Source: J Chem Eng Data. 2026 Jan 16;71(2):526–32. doi: 10.1021/acs.jced.5c00634 (PMC12908115; doi:10.1021/acs.jced.5c00634)
Supplement: Supplementary file 1 [file je5c00634_si_001.zip › R116_output_pe.txt]

#	year	mo	dy	  time  	  elapsed hr 	T(K) 	    p(MPa)	   w(m/s) 	  sigma_T	   sigma_p	   sigma_w	  N_temp	 N_echo	   w_EOS  	  del_EOS(%)	  Tbath 	 dp/dT(%/hr)	  u_T/K   	 u_p/MPa 	u_w/(m.s-1) 	  Uc(%)	  Axy

# component(s): /home/ajrowane/LinuxFiles/REFPROP10/FLUIDS/R116.FLD          mole frac:    1.000000
#               
# molar mass:         138.011820
   1.0000000000000000        0.0000000000000000     
#
# Uncertainty factors [all for standard (k = 1) errors]:
# state point:
#   standard uncertainty in T/K, SPRT calibration:          0.0030
#                                bath gradients:            0.0025
#   (p_trans = 1): zero offset in p/MPa                     0.0140
#                  calibration [MPa]:                       0.0070
#                  hydrostatic head [m]:                    0.0500
# path-length:
#   u(delta_L) at Tref [ppm]                              100.000
#   u(EOS of standard fluid) [ppm]                        120.000
#   u(delta_L)_temperature coeff [ppm/K]                    0.000
#   u(delta_L)_pressure coeff [ppm/MPa]                     0.000
# sample:
#   sample purity, u(rho) [relative error]:                 0.000000
#   gravimetric prep [relative error]                       0.000000


# file for irun =  1: ./R116/R116_2506a.txt                                                           
# pulse-echo; 20250609 16:08:56                                                                                                                                                                                                                                
# R116 (Purity 0.99999); Loading at -45C (228.15 K)                                                                                                                                                                                                            
# xxx                                                                                                                                                                                                                                                          
! scanxtime  =      .0                                                                                                                                                                                                                                         
! NTset = 16; nT =  4; nPID =  3                                                                                                                                                                                                                               
!                 T_cell   T_bath   T_room   T_paro dp/dT_max  TconvDelay TrepDelay                                                                                                                                                                            
! Tset array =   230.000  230.000  294.000    0.000   2.5000      1800.0    600.0                                                                                                                                                                              
! Tset array =   235.000  235.000  294.000    0.000   2.0000      1800.0    600.0                                                                                                                                                                              
! Tset array =   240.000  240.000  294.000    0.000   2.0000      1800.0    600.0                                                                                                                                                                              
! Tset array =   245.000  245.000  294.000    0.000   2.0000      1800.0    600.0                                                                                                                                                                              
! Tset array =   250.000  250.000  294.000    0.000   2.0000      1800.0    600.0                                                                                                                                                                              
! Tset array =   255.000  255.000  294.000    0.000   2.0000      1800.0    600.0                                                                                                                                                                              
! Tset array =   260.000  260.000  294.000    0.000   2.0000      1800.0    600.0                                                                                                                                                                              
! Tset array =   265.000  265.000  294.000    0.000   2.0000      1800.0    600.0                                                                                                                                                                              
! Tset array =   270.000  270.000  294.000    0.000   2.0000      1800.0    600.0                                                                                                                                                                              
! Tset array =   275.000  275.000  294.000    0.000   2.0000      1800.0    600.0                                                                                                                                                                              
! Tset array =   280.000  280.000  294.000    0.000   2.0000      1800.0    600.0                                                                                                                                                                              
! Tset array =   285.000  285.000  294.000    0.000   2.0000      1800.0    600.0                                                                                                                                                                              
! Tset array =   290.000  290.000  294.000    0.000   2.0000      1800.0    600.0                                                                                                                                                                              
! Tset array =   295.000  295.000  294.000    0.000   2.0000      1800.0    600.0                                                                                                                                                                              
! Tset array =   300.000  300.000  294.000    0.000   2.0000      1800.0    600.0                                                                                                                                                                              
! Tset array =   230.000  230.000  294.000    0.000   2.5000      1800.0    600.0                                                                                                                                                                              
!   Pset     =    9  Drop pressure to xx and start next run				                                                                                                                                                                                                
! Terrmax:         0.2000   0.0200   9.9990 999.0000                                                                                                                                                                                                           
! Tsigmax:         0.0200   0.0200   1.0000  99.0000                                                                                                                                                                                                           
! PID_to_T:           1         2         3                                                                                                                                                                                                                    
!   SSheat   =      0.000     0.000     0.000                                                                                                                                                                                                                  
!   SSheat   =      0.000     0.000     0.000                                                                                                                                                                                                                  
!   SSheat   =      0.000     0.000     0.000                                                                                                                                                                                                                  
!   SSheat   =      0.000     0.000     0.000                                                                                                                                                                                                                  
!   SSheat   =      0.000     0.000     0.000                                                                                                                                                                                                                  
!   SSheat   =      0.000     0.000     0.000                                                                                                                                                                                                                  
!   SSheat   =      0.000     0.000     0.000                                                                                                                                                                                                                  
!   SSheat   =      0.000     0.000     0.000                                                                                                                                                                                                                  
!   SSheat   =      0.000     0.000     0.000                                                                                                                                                                                                                  
!   SSheat   =      0.000     0.000     0.000                                                                                                                                                                                                                  
!   SSheat   =      0.000     0.000     0.000                                                                                                                                                                                                                  
!   SSheat   =      0.000     0.000     0.000                                                                                                                                                                                                                  
!   SSheat   =      0.000     0.000     0.000                                                                                                                                                                                                                  
!   SSheat   =      0.000     0.000     0.000                                                                                                                                                                                                                  
!   SSheat   =      0.000     0.000     0.000                                                                                                                                                                                                                  
!   SSheat   =      0.000     0.000     0.000                                                                                                                                                                                                                  
! IQratio(j):         1         2         3                                                                                                                                                                                                                    
! Qratio =          0.000     0.000     0.000                                                                                                                                                                                                                  
! Qratio =          0.000     0.000     0.000                                                                                                                                                                                                                  
! Qratio =          0.000     0.000     0.000                                                                                                                                                                                                                  
! Qratio =          0.000     0.000     0.000                                                                                                                                                                                                                  
! Qratio =          0.000     0.000     0.000                                                                                                                                                                                                                  
! Qratio =          0.000     0.000     0.000                                                                                                                                                                                                                  
! Qratio =          0.000     0.000     0.000                                                                                                                                                                                                                  
! Qratio =          0.000     0.000     0.000                                                                                                                                                                                                                  
! Qratio =          0.000     0.000     0.000                                                                                                                                                                                                                  
! Qratio =          0.000     0.000     0.000                                                                                                                                                                                                                  
! Qratio =          0.000     0.000     0.000                                                                                                                                                                                                                  
! Qratio =          0.000     0.000     0.000                                                                                                                                                                                                                  
! Qratio =          0.000     0.000     0.000                                                                                                                                                                                                                  
! Qratio =          0.000     0.000     0.000                                                                                                                                                                                                                  
! Qratio =          0.000     0.000     0.000                                                                                                                                                                                                                  
! Qratio =          0.000     0.000     0.000                                                                                                                                                                                                                  
! pulse:     8000000.0       2.500          10      10.000  fpulse/Hz, Vpp, Ncycles, burst_int/ms                                                                                                                                                              
# NPread, MainP =   1    1                                                                                                                                                                                                                                     
# Pbaro =           1                                                                                                                                                                                                                                          
# Tcell, Tbaro =    1    3                                                                                                                                                                                                                                     
# ID_pressure =         131549                                                                                                                                                                                                                                 
# ID_temps    =     162CE_1573   Hart_7341   T100_room      paro_1                                                                                                                                                                                             
# ID_Rstd     =   Tin_22212/03                                                                                                                                                                                                                                 
# echox true                                                                                                                                                                                                                                                   
# echoy true                                                                                                                                                                                                                                                   
! about to initialize F700                                                                                                                                                                                                                                     
! about to initialize DSO                                                                                                                                                                                                                                      
! about to initialize AWG                                                                                                                                                                                                                                      
! about to initialize Keithley 2002                                                                                                                                                                                                                            
! about to initialize HP_3458A                                                                                                                                                                                                                                 
! skip initialization of HP power supplies [PID disabled]                                                                                                                                                                                                      
! initialization complete                                                                                                                                                                                                                                      

# starting date,time = 2025 06 09 16:09:27

 	2025	06	09	16:50:30	     0.68	  230.005	    7.3705	   500.092	   0.0007	   0.00126	    0.0087	     4  	    3  	   473.271	    5.6671	   230.000	   -0.1507	    0.0040	    0.0157	     0.078	    0.0585	   10.1601
 	2025	06	09	17:00:31	     0.85	  230.005	    7.3675	   500.068	   0.0013	   0.00290	    0.0129	     4  	    3  	   473.250	    5.6668	   230.000	   -0.5190	    0.0041	    0.0159	     0.078	    0.0591	   10.2110
 	2025	06	09	17:10:31	     1.02	  230.005	    7.3650	   500.061	   0.0005	   0.00116	    0.0038	     4  	    3  	   473.228	    5.6702	   230.000	    0.0983	    0.0039	    0.0157	     0.078	    0.0585	   10.1727
 	2025	06	09	17:20:31	     1.18	  230.005	    7.3640	   500.041	   0.0017	   0.00115	    0.0081	     4  	    3  	   473.220	    5.6679	   230.002	   -0.2370	    0.0043	    0.0157	     0.078	    0.0585	   10.1712

 	2025	06	09	18:18:32	     2.15	  234.997	   10.3296	   505.083	   0.0007	   0.00185	    0.0117	     4  	    3  	   478.267	    5.6070	   235.000	    0.1205	    0.0040	    0.0158	     0.079	    0.0563	    9.3564
 	2025	06	09	18:28:32	     2.32	  234.997	   10.3292	   505.084	   0.0003	   0.00156	    0.0153	     4  	    3  	   478.264	    5.6078	   235.000	   -0.0518	    0.0039	    0.0157	     0.079	    0.0562	    9.2752
 	2025	06	09	18:38:32	     2.48	  234.997	   10.3307	   505.104	   0.0004	   0.00152	    0.0057	     4  	    3  	   478.274	    5.6098	   235.000	   -0.1077	    0.0039	    0.0157	     0.079	    0.0562	    9.3059
 	2025	06	09	18:48:32	     2.65	  234.997	   10.3331	   505.111	   0.0004	   0.00164	    0.0043	     4  	    3  	   478.294	    5.6068	   235.000	    0.1085	    0.0039	    0.0157	     0.079	    0.0562	    9.2948

 	2025	06	09	19:45:34	     3.60	  240.000	   13.4027	   511.055	   0.0007	   0.00126	    0.0036	     4  	    3  	   484.174	    5.5518	   240.000	    0.2580	    0.0040	    0.0157	     0.080	    0.0538	    8.4562
 	2025	06	09	19:55:34	     3.77	  240.000	   13.4053	   511.077	   0.0002	   0.00043	    0.0038	     4  	    3  	   484.191	    5.5527	   240.000	   -0.0060	    0.0039	    0.0157	     0.080	    0.0537	    8.4284
 	2025	06	09	20:01:18	     3.86	  240.000	   13.4052	   511.078	   0.0000	   0.00122	    0.0000	     2  	    1  	   484.190	    5.5533	   240.000	    0.0285	    0.0039	    0.0157	     0.080	    0.0538	    8.4361


# file for irun =  2: ./R116/R116_2506b.txt                                                           
# pulse-echo; 20250610 07:58:15                                                                                                                                                                                                                                
# R116 (Purity 0.99999); Loading at -45C (228.15 K)                                                                                                                                                                                                            
# xxx                                                                                                                                                                                                                                                          
! scanxtime  =      .0                                                                                                                                                                                                                                         
! NTset = 14; nT =  4; nPID =  3                                                                                                                                                                                                                               
!                 T_cell   T_bath   T_room   T_paro dp/dT_max  TconvDelay TrepDelay                                                                                                                                                                            
! Tset array =   240.000  240.000  294.000    0.000   2.0000      1800.0    600.0                                                                                                                                                                              
! Tset array =   245.000  245.000  294.000    0.000   2.0000      1800.0    600.0                                                                                                                                                                              
! Tset array =   250.000  250.000  294.000    0.000   2.0000      1800.0    600.0                                                                                                                                                                              
! Tset array =   255.000  255.000  294.000    0.000   2.0000      1800.0    600.0                                                                                                                                                                              
! Tset array =   260.000  260.000  294.000    0.000   2.0000      1800.0    600.0                                                                                                                                                                              
! Tset array =   265.000  265.000  294.000    0.000   2.0000      1800.0    600.0                                                                                                                                                                              
! Tset array =   270.000  270.000  294.000    0.000   2.0000      1800.0    600.0                                                                                                                                                                              
! Tset array =   275.000  275.000  294.000    0.000   2.0000      1800.0    600.0                                                                                                                                                                              
! Tset array =   280.000  280.000  294.000    0.000   2.0000      1800.0    600.0                                                                                                                                                                              
! Tset array =   285.000  285.000  294.000    0.000   2.0000      1800.0    600.0                                                                                                                                                                              
! Tset array =   290.000  290.000  294.000    0.000   2.0000      1800.0    600.0                                                                                                                                                                              
! Tset array =   295.000  295.000  294.000    0.000   2.0000      1800.0    600.0                                                                                                                                                                              
! Tset array =   300.000  300.000  294.000    0.000   2.0000      1800.0    600.0                                                                                                                                                                              
! Tset array =   230.000  230.000  294.000    0.000   2.5000      1800.0    600.0                                                                                                                                                                              
!   Pset     =    9  Drop pressure to xx and start next run				                                                                                                                                                                                                
! Terrmax:         0.2000   0.0200   9.9990 999.0000                                                                                                                                                                                                           
! Tsigmax:         0.0200   0.0200   1.0000  99.0000                                                                                                                                                                                                           
! PID_to_T:           1         2         3                                                                                                                                                                                                                    
!   SSheat   =      0.000     0.000     0.000                                                                                                                                                                                                                  
!   SSheat   =      0.000     0.000     0.000                                                                                                                                                                                                                  
!   SSheat   =      0.000     0.000     0.000                                                                                                                                                                                                                  
!   SSheat   =      0.000     0.000     0.000                                                                                                                                                                                                                  
!   SSheat   =      0.000     0.000     0.000                                                                                                                                                                                                                  
!   SSheat   =      0.000     0.000     0.000                                                                                                                                                                                                                  
!   SSheat   =      0.000     0.000     0.000                                                                                                                                                                                                                  
!   SSheat   =      0.000     0.000     0.000                                                                                                                                                                                                                  
!   SSheat   =      0.000     0.000     0.000                                                                                                                                                                                                                  
!   SSheat   =      0.000     0.000     0.000                                                                                                                                                                                                                  
!   SSheat   =      0.000     0.000     0.000                                                                                                                                                                                                                  
!   SSheat   =      0.000     0.000     0.000                                                                                                                                                                                                                  
!   SSheat   =      0.000     0.000     0.000                                                                                                                                                                                                                  
!   SSheat   =      0.000     0.000     0.000                                                                                                                                                                                                                  
! IQratio(j):         1         2         3                                                                                                                                                                                                                    
! Qratio =          0.000     0.000     0.000                                                                                                                                                                                                                  
! Qratio =          0.000     0.000     0.000                                                                                                                                                                                                                  
! Qratio =          0.000     0.000     0.000                                                                                                                                                                                                                  
! Qratio =          0.000     0.000     0.000                                                                                                                                                                                                                  
! Qratio =          0.000     0.000     0.000                                                                                                                                                                                                                  
! Qratio =          0.000     0.000     0.000                                                                                                                                                                                                                  
! Qratio =          0.000     0.000     0.000                                                                                                                                                                                                                  
! Qratio =          0.000     0.000     0.000                                                                                                                                                                                                                  
! Qratio =          0.000     0.000     0.000                                                                                                                                                                                                                  
! Qratio =          0.000     0.000     0.000                                                                                                                                                                                                                  
! Qratio =          0.000     0.000     0.000                                                                                                                                                                                                                  
! Qratio =          0.000     0.000     0.000                                                                                                                                                                                                                  
! Qratio =          0.000     0.000     0.000                                                                                                                                                                                                                  
! Qratio =          0.000     0.000     0.000                                                                                                                                                                                                                  
! pulse:     8000000.0       2.500          10      10.000  fpulse/Hz, Vpp, Ncycles, burst_int/ms                                                                                                                                                              
# NPread, MainP =   1    1                                                                                                                                                                                                                                     
# Pbaro =           1                                                                                                                                                                                                                                          
# Tcell, Tbaro =    1    3                                                                                                                                                                                                                                     
# ID_pressure =         131549                                                                                                                                                                                                                                 
# ID_temps    =     162CE_1573   Hart_7341   T100_room      paro_1                                                                                                                                                                                             
# ID_Rstd     =   Tin_22212/03                                                                                                                                                                                                                                 
# echox true                                                                                                                                                                                                                                                   
# echoy true                                                                                                                                                                                                                                                   
! about to initialize F700                                                                                                                                                                                                                                     
! about to initialize DSO                                                                                                                                                                                                                                      
! about to initialize AWG                                                                                                                                                                                                                                      
! about to initialize Keithley 2002                                                                                                                                                                                                                            
! about to initialize HP_3458A                                                                                                                                                                                                                                 
! skip initialization of HP power supplies [PID disabled]                                                                                                                                                                                                      
! initialization complete                                                                                                                                                                                                                                      

 	2025	06	10	08:42:06	    16.54	  240.000	   13.4175	   511.175	   0.0011	   0.00245	    0.0065	     4  	    3  	   484.277	    5.5542	   240.000	   -0.1545	    0.0040	    0.0158	     0.080	    0.0541	    8.4312
 	2025	06	10	08:52:06	    16.71	  240.000	   13.4210	   511.215	   0.0011	   0.00138	    0.0044	     4  	    3  	   484.303	    5.5569	   240.000	    0.1892	    0.0041	    0.0157	     0.080	    0.0538	    8.4103
 	2025	06	10	09:02:06	    16.88	  240.000	   13.4229	   511.230	   0.0006	   0.00077	    0.0077	     4  	    3  	   484.318	    5.5567	   240.000	    0.1118	    0.0040	    0.0157	     0.080	    0.0537	    8.4205
 	2025	06	10	09:12:06	    17.04	  240.000	   13.4241	   511.224	   0.0003	   0.00053	    0.0053	     4  	    3  	   484.327	    5.5537	   240.000	    0.0695	    0.0039	    0.0157	     0.080	    0.0537	    8.4320

 	2025	06	10	10:10:07	    18.01	  244.994	   16.5227	   517.434	   0.0008	   0.00138	    0.0140	     4  	    3  	   490.455	    5.5008	   245.000	   -0.1263	    0.0040	    0.0157	     0.081	    0.0518	    7.6680
 	2025	06	10	10:20:07	    18.18	  244.995	   16.5252	   517.444	   0.0008	   0.00084	    0.0149	     4  	    3  	   490.470	    5.4995	   245.000	    0.0820	    0.0040	    0.0157	     0.081	    0.0517	    7.7423
 	2025	06	10	10:30:07	    18.34	  244.995	   16.5272	   517.459	   0.0004	   0.00094	    0.0071	     4  	    3  	   490.484	    5.4996	   245.000	    0.0838	    0.0039	    0.0157	     0.081	    0.0517	    7.7038
 	2025	06	10	10:40:07	    18.51	  244.995	   16.5310	   517.483	   0.0019	   0.00116	    0.0107	     4  	    3  	   490.510	    5.4990	   245.000	    0.1080	    0.0043	    0.0157	     0.081	    0.0517	    7.6915

 	2025	06	10	11:37:38	    19.47	  250.003	   19.6531	   523.806	   0.0007	   0.00157	    0.0093	     4  	    3  	   496.749	    5.4468	   250.000	    0.0087	    0.0040	    0.0157	     0.082	    0.0499	    7.0385
 	2025	06	10	11:47:38	    19.64	  250.003	   19.6566	   523.826	   0.0025	   0.00094	    0.0108	     4  	    3  	   496.772	    5.4461	   250.000	    0.1217	    0.0046	    0.0157	     0.082	    0.0499	    7.0211
 	2025	06	10	11:57:39	    19.80	  250.002	   19.6576	   523.842	   0.0010	   0.00034	    0.0080	     4  	    3  	   496.779	    5.4477	   250.000	    0.0312	    0.0040	    0.0157	     0.082	    0.0498	    7.0332
 	2025	06	10	12:07:39	    19.97	  250.003	   19.6576	   523.841	   0.0016	   0.00064	    0.0060	     4  	    3  	   496.778	    5.4477	   250.000	   -0.0088	    0.0042	    0.0157	     0.082	    0.0498	    7.0653

 	2025	06	10	13:04:10	    20.91	  254.996	   22.7715	   530.112	   0.0005	   0.00122	    0.0074	     4  	    3  	   502.980	    5.3943	   255.000	    0.0298	    0.0039	    0.0157	     0.083	    0.0482	    6.4702
 	2025	06	10	13:14:39	    21.09	  254.995	   22.7745	   530.126	   0.0022	   0.00082	    0.0103	     4  	    3  	   503.003	    5.3923	   255.000	    0.0840	    0.0045	    0.0157	     0.083	    0.0482	    6.4619
 	2025	06	10	13:24:39	    21.25	  254.997	   22.7750	   530.142	   0.0015	   0.00063	    0.0081	     4  	    3  	   503.000	    5.3959	   255.000	    0.0160	    0.0042	    0.0157	     0.083	    0.0482	    6.4724
 	2025	06	10	13:34:39	    21.42	  254.995	   22.7765	   530.151	   0.0007	   0.00112	    0.0070	     4  	    3  	   503.013	    5.3950	   255.000	    0.0380	    0.0040	    0.0157	     0.083	    0.0482	    6.4704

 	2025	06	10	14:31:09	    22.36	  259.996	   25.8839	   536.335	   0.0012	   0.00020	    0.0060	     4  	    3  	   509.128	    5.3438	   260.000	   -0.0318	    0.0041	    0.0157	     0.084	    0.0467	    5.9796
 	2025	06	10	14:41:09	    22.53	  259.998	   25.8849	   536.333	   0.0005	   0.00067	    0.0048	     4  	    3  	   509.129	    5.3432	   260.000	    0.0168	    0.0039	    0.0157	     0.084	    0.0467	    5.9670
 	2025	06	10	14:51:09	    22.70	  259.996	   25.8837	   536.327	   0.0004	   0.00105	    0.0032	     4  	    3  	   509.126	    5.3426	   260.000	   -0.0152	    0.0039	    0.0157	     0.084	    0.0467	    5.9626
 	2025	06	10	15:01:09	    22.86	  259.996	   25.8844	   536.339	   0.0004	   0.00076	    0.0039	     4  	    3  	   509.132	    5.3439	   260.000	   -0.0030	    0.0039	    0.0157	     0.084	    0.0467	    5.9791

 	2025	06	10	15:57:10	    23.80	  264.987	   28.9796	   542.437	   0.0005	   0.00091	    0.0043	     4  	    3  	   515.166	    5.2937	   265.000	   -0.0213	    0.0039	    0.0157	     0.085	    0.0454	    5.5270
 	2025	06	10	16:07:09	    23.96	  264.987	   28.9781	   542.434	   0.0009	   0.00071	    0.0120	     4  	    3  	   515.159	    5.2944	   265.000	   -0.0248	    0.0040	    0.0157	     0.085	    0.0454	    5.5459
 	2025	06	10	16:17:10	    24.13	  264.988	   28.9785	   542.432	   0.0004	   0.00109	    0.0034	     4  	    3  	   515.159	    5.2941	   264.998	    0.0017	    0.0039	    0.0157	     0.085	    0.0454	    5.5368
 	2025	06	10	16:27:09	    24.30	  264.987	   28.9785	   542.428	   0.0003	   0.00064	    0.0084	     4  	    3  	   515.161	    5.2931	   265.000	   -0.0020	    0.0039	    0.0157	     0.085	    0.0454	    5.5296

 	2025	06	10	17:22:09	    25.21	  269.984	   32.0693	   548.465	   0.0004	   0.00143	    0.0034	     4  	    3  	   521.127	    5.2459	   269.998	    0.0703	    0.0039	    0.0157	     0.086	    0.0443	    5.1645
 	2025	06	10	17:32:09	    25.38	  269.984	   32.0694	   548.465	   0.0002	   0.00113	    0.0047	     4  	    3  	   521.127	    5.2460	   270.000	    0.0123	    0.0039	    0.0157	     0.086	    0.0443	    5.1412
 	2025	06	10	17:42:09	    25.55	  269.985	   32.0689	   548.462	   0.0006	   0.00034	    0.0053	     4  	    3  	   521.123	    5.2462	   270.000	   -0.0130	    0.0040	    0.0157	     0.086	    0.0442	    5.1404
 	2025	06	10	17:52:09	    25.71	  269.984	   32.0697	   548.468	   0.0010	   0.00099	    0.0026	     4  	    3  	   521.129	    5.2461	   270.005	    0.0178	    0.0040	    0.0157	     0.086	    0.0443	    5.1536

 	2025	06	10	18:47:09	    26.63	  274.979	   35.1477	   554.388	   0.0001	   0.00073	    0.0053	     4  	    3  	   526.998	    5.1974	   275.000	    0.0263	    0.0039	    0.0157	     0.087	    0.0432	    4.8099
 	2025	06	10	18:57:09	    26.80	  274.978	   35.1481	   554.390	   0.0005	   0.00126	    0.0021	     4  	    3  	   527.001	    5.1971	   274.998	    0.0120	    0.0039	    0.0157	     0.087	    0.0433	    4.8158
 	2025	06	10	19:07:09	    26.96	  274.975	   35.1467	   554.393	   0.0014	   0.00087	    0.0045	     4  	    3  	   527.000	    5.1980	   275.000	   -0.0160	    0.0041	    0.0157	     0.087	    0.0432	    4.8090
 	2025	06	10	19:17:09	    27.13	  274.978	   35.1468	   554.395	   0.0006	   0.00094	    0.0051	     4  	    3  	   526.995	    5.1994	   275.000	   -0.0005	    0.0040	    0.0157	     0.087	    0.0432	    4.8155

 	2025	06	10	20:18:09	    28.14	  279.983	   38.2184	   560.224	   0.0010	   0.00086	    0.0076	     4  	    3  	   532.776	    5.1519	   280.000	   -0.0065	    0.0040	    0.0157	     0.088	    0.0423	    4.5099
 	2025	06	10	20:28:09	    28.31	  279.983	   38.2163	   560.220	   0.0022	   0.00094	    0.0030	     4  	    3  	   532.766	    5.1532	   280.000	   -0.0278	    0.0045	    0.0157	     0.088	    0.0423	    4.5109
 	2025	06	10	20:38:09	    28.48	  279.983	   38.2174	   560.229	   0.0006	   0.00056	    0.0006	     4  	    3  	   532.772	    5.1535	   280.000	    0.0208	    0.0040	    0.0157	     0.088	    0.0423	    4.5088
 	2025	06	10	20:48:09	    28.64	  279.983	   38.2174	   560.225	   0.0002	   0.00069	    0.0031	     4  	    3  	   532.771	    5.1531	   280.000	    0.0003	    0.0039	    0.0157	     0.088	    0.0423	    4.5212

 	2025	06	10	21:43:39	    29.57	  284.979	   41.2606	   565.911	   0.0011	   0.00060	    0.0005	     4  	    3  	   538.399	    5.1099	   285.000	    0.0095	    0.0041	    0.0157	     0.088	    0.0415	    4.2578
 	2025	06	10	21:53:39	    29.74	  284.978	   41.2605	   565.909	   0.0012	   0.00118	    0.0060	     4  	    3  	   538.399	    5.1095	   285.000	    0.0057	    0.0041	    0.0157	     0.088	    0.0415	    4.2494
 	2025	06	10	22:03:39	    29.90	  284.978	   41.2593	   565.910	   0.0004	   0.00171	    0.0033	     4  	    3  	   538.393	    5.1109	   285.002	   -0.0290	    0.0039	    0.0157	     0.088	    0.0416	    4.2524
 	2025	06	10	22:13:39	    30.07	  284.979	   41.2612	   565.913	   0.0004	   0.00116	    0.0021	     4  	    3  	   538.401	    5.1099	   285.000	    0.0390	    0.0039	    0.0157	     0.088	    0.0415	    4.2563

 	2025	06	10	23:08:09	    30.98	  289.984	   44.2905	   571.484	   0.0014	   0.00067	    0.0034	     4  	    3  	   543.919	    5.0679	   290.000	   -0.0032	    0.0041	    0.0157	     0.089	    0.0407	    4.0262
 	2025	06	10	23:18:09	    31.14	  289.984	   44.2909	   571.481	   0.0017	   0.00069	    0.0018	     4  	    3  	   543.920	    5.0671	   290.002	    0.0022	    0.0042	    0.0157	     0.089	    0.0408	    4.0167
 	2025	06	10	23:28:09	    31.31	  289.985	   44.2900	   571.488	   0.0015	   0.00016	    0.0018	     4  	    3  	   543.916	    5.0692	   290.002	   -0.0112	    0.0042	    0.0157	     0.089	    0.0407	    4.0157
 	2025	06	10	23:38:09	    31.48	  289.984	   44.2906	   571.487	   0.0019	   0.00109	    0.0040	     4  	    3  	   543.919	    5.0684	   290.000	    0.0032	    0.0043	    0.0157	     0.089	    0.0408	    4.0206

 	2025	06	11	00:34:09	    32.41	  294.974	   47.2918	   576.930	   0.0013	   0.00056	    0.0025	     4  	    3  	   549.308	    5.0286	   295.000	    0.0123	    0.0041	    0.0157	     0.090	    0.0401	    3.8170
 	2025	06	11	00:44:09	    32.58	  294.974	   47.2902	   576.923	   0.0003	   0.00097	    0.0043	     4  	    3  	   549.300	    5.0286	   295.000	   -0.0173	    0.0039	    0.0157	     0.090	    0.0401	    3.8126
 	2025	06	11	00:54:09	    32.74	  294.973	   47.2896	   576.916	   0.0013	   0.00050	    0.0015	     4  	    3  	   549.298	    5.0279	   295.000	   -0.0100	    0.0041	    0.0157	     0.090	    0.0401	    3.8122
 	2025	06	11	01:04:09	    32.91	  294.973	   47.2898	   576.916	   0.0014	   0.00072	    0.0069	     4  	    3  	   549.300	    5.0275	   295.000	    0.0042	    0.0041	    0.0157	     0.090	    0.0401	    3.8113

 	2025	06	11	02:00:09	    33.85	  299.975	   50.2695	   582.222	   0.0018	   0.00092	    0.0069	     4  	    3  	   554.550	    4.9900	   300.000	   -0.0097	    0.0043	    0.0157	     0.091	    0.0395	    3.6337
 	2025	06	11	02:10:09	    34.01	  299.975	   50.2679	   582.209	   0.0010	   0.00080	    0.0026	     4  	    3  	   554.544	    4.9889	   300.000	   -0.0163	    0.0040	    0.0157	     0.091	    0.0395	    3.6318
 	2025	06	11	02:20:09	    34.18	  299.974	   50.2660	   582.199	   0.0004	   0.00108	    0.0026	     4  	    3  	   554.536	    4.9885	   300.000	   -0.0208	    0.0039	    0.0157	     0.091	    0.0395	    3.6335
 	2025	06	11	02:30:09	    34.35	  299.974	   50.2628	   582.184	   0.0012	   0.00113	    0.0045	     4  	    3  	   554.523	    4.9883	   300.000	   -0.0395	    0.0041	    0.0157	     0.091	    0.0395	    3.6340


# file for irun =  3: ./R116/R116_2506j.txt                                                           
# pulse-echo; 20250627 16:30:35                                                                                                                                                                                                                                
# R1234yf (Purity 0.9999); Loading at -45C (228.15 K)                                                                                                                                                                                                          
# xxx                                                                                                                                                                                                                                                          
! scanxtime  =      .0                                                                                                                                                                                                                                         
! NTset = 16; nT =  4; nPID =  3                                                                                                                                                                                                                               
!                 T_cell   T_bath   T_room   T_paro dp/dT_max  TconvDelay TrepDelay                                                                                                                                                                            
! Tset array =   230.000  230.000  294.000    0.000   2.5000      1800.0    600.0                                                                                                                                                                              
!   Pset     =    9  Decrease pressure to 7.4 MPa and start next run                                                                                                                                                                                           
! Tset array =   235.000  235.000  294.000    0.000   2.0000      1800.0    600.0                                                                                                                                                                              
! Tset array =   240.000  240.000  294.000    0.000   2.0000      1800.0    600.0                                                                                                                                                                              
! Tset array =   245.000  245.000  294.000    0.000   2.0000      1800.0    600.0                                                                                                                                                                              
! Tset array =   250.000  250.000  294.000    0.000   2.0000      1800.0    600.0                                                                                                                                                                              
! Tset array =   255.000  255.000  294.000    0.000   2.0000      1800.0    600.0                                                                                                                                                                              
! Tset array =   260.000  260.000  294.000    0.000   2.0000      1800.0    600.0                                                                                                                                                                              
! Tset array =   265.000  265.000  294.000    0.000   2.0000      1800.0    600.0                                                                                                                                                                              
! Tset array =   270.000  270.000  294.000    0.000   2.0000      1800.0    600.0                                                                                                                                                                              
! Tset array =   275.000  275.000  294.000    0.000   2.0000      1800.0    600.0                                                                                                                                                                              
! Tset array =   280.000  280.000  294.000    0.000   2.0000      1800.0    600.0                                                                                                                                                                              
! Tset array =   285.000  285.000  294.000    0.000   2.0000      1800.0    600.0                                                                                                                                                                              
! Tset array =   290.000  290.000  294.000    0.000   2.0000      1800.0    600.0                                                                                                                                                                              
! Tset array =   295.000  295.000  294.000    0.000   2.0000      1800.0    600.0                                                                                                                                                                              
! Tset array =   300.000  300.000  294.000    0.000   2.0000      1800.0    600.0                                                                                                                                                                              
! Tset array =   230.000  230.000  294.000    0.000   2.5000      1800.0    600.0                                                                                                                                                                              
!   Pset     =    9  Decrease pressure to 3.5 MPa and start next run			                                                                                                                                                                                        
! Terrmax:         0.2000   0.0200   9.9990 999.0000                                                                                                                                                                                                           
! Tsigmax:         0.0200   0.0200   1.0000  99.0000                                                                                                                                                                                                           
! PID_to_T:           1         2         3                                                                                                                                                                                                                    
!   SSheat   =      0.000     0.000     0.000                                                                                                                                                                                                                  
!   SSheat   =      0.000     0.000     0.000                                                                                                                                                                                                                  
!   SSheat   =      0.000     0.000     0.000                                                                                                                                                                                                                  
!   SSheat   =      0.000     0.000     0.000                                                                                                                                                                                                                  
!   SSheat   =      0.000     0.000     0.000                                                                                                                                                                                                                  
!   SSheat   =      0.000     0.000     0.000                                                                                                                                                                                                                  
!   SSheat   =      0.000     0.000     0.000                                                                                                                                                                                                                  
!   SSheat   =      0.000     0.000     0.000                                                                                                                                                                                                                  
!   SSheat   =      0.000     0.000     0.000                                                                                                                                                                                                                  
!   SSheat   =      0.000     0.000     0.000                                                                                                                                                                                                                  
!   SSheat   =      0.000     0.000     0.000                                                                                                                                                                                                                  
!   SSheat   =      0.000     0.000     0.000                                                                                                                                                                                                                  
!   SSheat   =      0.000     0.000     0.000                                                                                                                                                                                                                  
!   SSheat   =      0.000     0.000     0.000                                                                                                                                                                                                                  
!   SSheat   =      0.000     0.000     0.000                                                                                                                                                                                                                  
!   SSheat   =      0.000     0.000     0.000                                                                                                                                                                                                                  
! IQratio(j):         1         2         3                                                                                                                                                                                                                    
! Qratio =          0.000     0.000     0.000                                                                                                                                                                                                                  
! Qratio =          0.000     0.000     0.000                                                                                                                                                                                                                  
! Qratio =          0.000     0.000     0.000                                                                                                                                                                                                                  
! Qratio =          0.000     0.000     0.000                                                                                                                                                                                                                  
! Qratio =          0.000     0.000     0.000                                                                                                                                                                                                                  
! Qratio =          0.000     0.000     0.000                                                                                                                                                                                                                  
! Qratio =          0.000     0.000     0.000                                                                                                                                                                                                                  
! Qratio =          0.000     0.000     0.000                                                                                                                                                                                                                  
! Qratio =          0.000     0.000     0.000                                                                                                                                                                                                                  
! Qratio =          0.000     0.000     0.000                                                                                                                                                                                                                  
! Qratio =          0.000     0.000     0.000                                                                                                                                                                                                                  
! Qratio =          0.000     0.000     0.000                                                                                                                                                                                                                  
! Qratio =          0.000     0.000     0.000                                                                                                                                                                                                                  
! Qratio =          0.000     0.000     0.000                                                                                                                                                                                                                  
! Qratio =          0.000     0.000     0.000                                                                                                                                                                                                                  
! Qratio =          0.000     0.000     0.000                                                                                                                                                                                                                  
! pulse:     8000000.0       2.500          10      10.000  fpulse/Hz, Vpp, Ncycles, burst_int/ms                                                                                                                                                              
# NPread, MainP =   1    1                                                                                                                                                                                                                                     
# Pbaro =           1                                                                                                                                                                                                                                          
# Tcell, Tbaro =    1    3                                                                                                                                                                                                                                     
# ID_pressure =         131549                                                                                                                                                                                                                                 
# ID_temps    =     162CE_1573   Hart_7341   T100_room      paro_1                                                                                                                                                                                             
# ID_Rstd     =   Tin_22212/03                                                                                                                                                                                                                                 
# echox true                                                                                                                                                                                                                                                   
# echoy true                                                                                                                                                                                                                                                   
! about to initialize F700                                                                                                                                                                                                                                     
! about to initialize DSO                                                                                                                                                                                                                                      
! about to initialize AWG                                                                                                                                                                                                                                      
! about to initialize Keithley 2002                                                                                                                                                                                                                            
! about to initialize HP_3458A                                                                                                                                                                                                                                 
! skip initialization of HP power supplies [PID disabled]                                                                                                                                                                                                      
! initialization complete                                                                                                                                                                                                                                      

 	2025	06	27	17:55:07	   433.76	  230.005	    7.2010	   498.653	   0.0014	   0.00153	    0.0070	     4  	    3  	   471.942	    5.6599	   230.000	   -0.1288	    0.0041	    0.0157	     0.078	    0.0589	   10.3289
 	2025	06	27	18:05:07	   433.93	  230.005	    7.2000	   498.648	   0.0013	   0.00131	    0.0131	     4  	    3  	   471.936	    5.6599	   229.998	   -0.1545	    0.0041	    0.0157	     0.078	    0.0589	   10.3078
 	2025	06	27	18:15:08	   434.09	  230.005	    7.1963	   498.617	   0.0005	   0.00126	    0.0175	     4  	    3  	   471.906	    5.6601	   230.000	   -0.2273	    0.0039	    0.0157	     0.078	    0.0589	   10.2681
 	2025	06	27	18:25:08	   434.26	  230.004	    7.1943	   498.589	   0.0014	   0.00203	    0.0112	     4  	    3  	   471.893	    5.6571	   230.000	   -0.2638	    0.0041	    0.0158	     0.078	    0.0591	   10.2635

 	2025	06	27	19:25:09	   435.26	  234.997	   10.1054	   503.249	   0.0001	   0.00124	    0.0100	     4  	    3  	   476.590	    5.5937	   235.000	    0.1732	    0.0039	    0.0157	     0.079	    0.0566	    9.4176
 	2025	06	27	19:35:09	   435.43	  234.996	   10.1052	   503.248	   0.0011	   0.00020	    0.0033	     4  	    3  	   476.591	    5.5932	   235.000	    0.0075	    0.0041	    0.0157	     0.079	    0.0565	    9.4441
 	2025	06	27	19:45:09	   435.60	  234.998	   10.1058	   503.253	   0.0021	   0.00118	    0.0167	     4  	    3  	   476.591	    5.5942	   235.000	    0.0375	    0.0044	    0.0157	     0.079	    0.0566	    9.4001
 	2025	06	27	19:55:09	   435.76	  234.997	   10.1061	   503.251	   0.0017	   0.00069	    0.0100	     4  	    3  	   476.595	    5.5931	   235.000	   -0.0200	    0.0043	    0.0157	     0.079	    0.0565	    9.4468

 	2025	06	27	20:56:40	   436.79	  240.000	   13.1685	   509.241	   0.0008	   0.00209	    0.0077	     4  	    3  	   482.505	    5.5409	   240.000	   -0.1997	    0.0040	    0.0158	     0.080	    0.0544	    8.5403
 	2025	06	27	21:06:40	   436.95	  240.000	   13.1635	   509.214	   0.0005	   0.00166	    0.0149	     4  	    3  	   482.470	    5.5433	   240.000	   -0.2132	    0.0039	    0.0157	     0.080	    0.0543	    8.5646
 	2025	06	27	21:16:40	   437.12	  240.001	   13.1596	   509.182	   0.0006	   0.00072	    0.0030	     4  	    3  	   482.441	    5.5428	   240.000	   -0.2172	    0.0040	    0.0157	     0.080	    0.0542	    8.5871
 	2025	06	27	21:26:39	   437.29	  240.000	   13.1575	   509.168	   0.0004	   0.00152	    0.0126	     4  	    3  	   482.427	    5.5430	   240.000	   -0.0655	    0.0039	    0.0157	     0.080	    0.0543	    8.5577

 	2025	06	27	22:24:40	   438.25	  244.995	   16.2261	   515.244	   0.0005	   0.00112	    0.0128	     4  	    3  	   488.441	    5.4874	   245.000	   -0.1463	    0.0039	    0.0157	     0.080	    0.0521	    7.8527
 	2025	06	27	22:34:39	   438.42	  244.995	   16.2374	   515.336	   0.0014	   0.00850	    0.0484	     4  	    3  	   488.518	    5.4897	   245.000	    0.3335	    0.0041	    0.0178	     0.080	    0.0567	    7.8127
 	2025	06	27	22:44:40	   438.59	  244.996	   16.2624	   515.497	   0.0007	   0.00886	    0.0411	     4  	    3  	   488.686	    5.4863	   245.000	    0.9290	    0.0040	    0.0180	     0.081	    0.0570	    7.8123
 	2025	06	27	22:54:40	   438.75	  244.994	   16.2705	   515.527	   0.0001	   0.00278	    0.0134	     4  	    3  	   488.746	    5.4796	   245.000	    0.3975	    0.0039	    0.0159	     0.081	    0.0525	    7.8168

 	2025	06	27	23:52:10	   439.71	  250.003	   19.3351	   521.587	   0.0011	   0.00102	    0.0124	     4  	    3  	   494.691	    5.4368	   250.000	    0.0430	    0.0040	    0.0157	     0.081	    0.0502	    7.1462
 	2025	06	28	00:02:10	   439.88	  250.004	   19.3342	   521.577	   0.0005	   0.00003	    0.0071	     4  	    3  	   494.683	    5.4365	   250.000	   -0.0203	    0.0039	    0.0157	     0.081	    0.0501	    7.1463
 	2025	06	28	00:12:09	   440.05	  250.003	   19.3334	   521.569	   0.0008	   0.00141	    0.0088	     4  	    3  	   494.680	    5.4357	   250.000	   -0.0265	    0.0040	    0.0157	     0.081	    0.0503	    7.1636
 	2025	06	28	00:22:10	   440.21	  250.003	   19.3305	   521.556	   0.0005	   0.00193	    0.0111	     4  	    3  	   494.662	    5.4369	   250.000	   -0.1020	    0.0039	    0.0158	     0.081	    0.0504	    7.1485

 	2025	06	28	01:18:40	   441.15	  254.996	   22.4389	   527.897	   0.0002	   0.00105	    0.0065	     4  	    3  	   500.924	    5.3846	   255.000	   -0.1245	    0.0039	    0.0157	     0.082	    0.0485	    6.5548
 	2025	06	28	01:28:40	   441.32	  254.996	   22.4356	   527.879	   0.0001	   0.00179	    0.0025	     4  	    3  	   500.903	    5.3855	   255.000	   -0.0765	    0.0039	    0.0158	     0.082	    0.0486	    6.5690
 	2025	06	28	01:38:40	   441.49	  254.997	   22.4340	   527.871	   0.0001	   0.00079	    0.0025	     4  	    3  	   500.891	    5.3862	   255.000	   -0.0633	    0.0039	    0.0157	     0.082	    0.0485	    6.5530
 	2025	06	28	01:48:40	   441.65	  254.996	   22.4321	   527.860	   0.0004	   0.00127	    0.0087	     4  	    3  	   500.880	    5.3864	   255.000	   -0.0292	    0.0039	    0.0157	     0.082	    0.0485	    6.5408

 	2025	06	28	02:45:09	   442.60	  259.997	   25.5576	   534.205	   0.0011	   0.00133	    0.0059	     4  	    3  	   507.192	    5.3260	   260.000	    0.1452	    0.0041	    0.0157	     0.083	    0.0470	    6.0277
 	2025	06	28	02:55:10	   442.76	  259.996	   25.5491	   534.162	   0.0004	   0.00367	    0.0162	     4  	    3  	   507.144	    5.3275	   260.000	   -0.1832	    0.0039	    0.0161	     0.083	    0.0476	    6.0321
 	2025	06	28	03:05:10	   442.93	  259.997	   25.5411	   534.136	   0.0005	   0.00356	    0.0153	     4  	    3  	   507.095	    5.3326	   260.000	   -0.1965	    0.0039	    0.0161	     0.083	    0.0476	    6.0680
 	2025	06	28	03:15:10	   443.10	  259.997	   25.5353	   534.115	   0.0004	   0.00181	    0.0046	     4  	    3  	   507.059	    5.3358	   260.000	   -0.1535	    0.0039	    0.0158	     0.083	    0.0471	    6.0436

 	2025	06	28	04:11:10	   444.03	  264.990	   28.6191	   540.225	   0.0005	   0.00968	    0.0334	     4  	    3  	   513.108	    5.2850	   265.000	    0.4670	    0.0039	    0.0184	     0.084	    0.0500	    5.5988
 	2025	06	28	04:21:10	   444.20	  264.989	   28.6367	   540.299	   0.0015	   0.00298	    0.0053	     4  	    3  	   513.211	    5.2782	   265.000	    0.4140	    0.0042	    0.0159	     0.084	    0.0461	    5.5644
 	2025	06	28	04:31:10	   444.36	  264.986	   28.6313	   540.272	   0.0015	   0.00454	    0.0164	     4  	    3  	   513.187	    5.2777	   265.002	   -0.0818	    0.0042	    0.0163	     0.084	    0.0466	    5.6056
 	2025	06	28	04:41:10	   444.53	  264.987	   28.6210	   540.237	   0.0011	   0.00393	    0.0137	     4  	    3  	   513.126	    5.2834	   264.993	   -0.2272	    0.0041	    0.0161	     0.084	    0.0464	    5.5877

 	2025	06	28	05:36:39	   445.45	  269.984	   31.6716	   546.133	   0.0004	   0.00193	    0.0089	     4  	    3  	   518.950	    5.2382	   270.000	   -0.0113	    0.0039	    0.0158	     0.085	    0.0446	    5.1927
 	2025	06	28	05:46:40	   445.62	  269.986	   31.6868	   546.214	   0.0006	   0.00907	    0.0289	     4  	    3  	   519.028	    5.2378	   270.000	    0.2545	    0.0040	    0.0181	     0.085	    0.0481	    5.2135
 	2025	06	28	05:56:40	   445.79	  269.985	   31.7039	   546.283	   0.0016	   0.00281	    0.0016	     4  	    3  	   519.124	    5.2316	   269.998	    0.3528	    0.0042	    0.0159	     0.085	    0.0448	    5.2017
 	2025	06	28	06:06:40	   445.95	  269.984	   31.6983	   546.248	   0.0005	   0.00411	    0.0109	     4  	    3  	   519.097	    5.2304	   270.000	   -0.0810	    0.0039	    0.0162	     0.085	    0.0452	    5.2087

 	2025	06	28	07:01:40	   446.87	  274.979	   34.7236	   552.007	   0.0008	   0.00099	    0.0056	     4  	    3  	   524.760	    5.1923	   275.000	    0.0010	    0.0040	    0.0157	     0.086	    0.0435	    4.8576
 	2025	06	28	07:11:39	   447.04	  274.977	   34.7229	   551.999	   0.0009	   0.00097	    0.0084	     4  	    3  	   524.759	    5.1909	   275.000	   -0.0110	    0.0040	    0.0157	     0.086	    0.0435	    4.8624
 	2025	06	28	07:21:40	   447.20	  274.978	   34.7208	   551.991	   0.0007	   0.00053	    0.0016	     4  	    3  	   524.747	    5.1919	   275.000	   -0.0323	    0.0040	    0.0157	     0.086	    0.0434	    4.8694
 	2025	06	28	07:31:39	   447.37	  274.978	   34.7209	   551.992	   0.0007	   0.00048	    0.0065	     4  	    3  	   524.748	    5.1918	   275.000	    0.0113	    0.0040	    0.0157	     0.086	    0.0434	    4.8749

 	2025	06	28	08:27:40	   448.30	  279.983	   37.7827	   557.853	   0.0005	   0.00197	    0.0071	     4  	    3  	   530.558	    5.1446	   280.000	   -0.1412	    0.0039	    0.0158	     0.087	    0.0426	    4.5640
 	2025	06	28	08:37:40	   448.47	  279.982	   37.7771	   557.832	   0.0009	   0.00055	    0.0028	     4  	    3  	   530.531	    5.1460	   280.000	   -0.0848	    0.0040	    0.0157	     0.087	    0.0425	    4.5676
 	2025	06	28	08:47:40	   448.64	  279.983	   37.7747	   557.821	   0.0003	   0.00084	    0.0063	     4  	    3  	   530.518	    5.1465	   280.000	   -0.0398	    0.0039	    0.0157	     0.087	    0.0425	    4.5681
 	2025	06	28	08:57:39	   448.80	  279.983	   37.7739	   557.809	   0.0007	   0.00087	    0.0005	     4  	    3  	   530.513	    5.1451	   280.000	   -0.0158	    0.0040	    0.0157	     0.087	    0.0425	    4.5636

 	2025	06	28	09:51:39	   449.70	  284.979	   40.7904	   563.440	   0.0014	   0.00197	    0.0066	     4  	    3  	   536.085	    5.1028	   285.000	    0.0108	    0.0042	    0.0158	     0.088	    0.0418	    4.2967
 	2025	06	28	10:01:40	   449.87	  284.979	   40.7959	   563.464	   0.0013	   0.00340	    0.0152	     4  	    3  	   536.111	    5.1021	   285.000	    0.0777	    0.0041	    0.0160	     0.088	    0.0421	    4.2972
 	2025	06	28	10:11:40	   450.04	  284.979	   40.8114	   563.533	   0.0009	   0.00643	    0.0209	     4  	    3  	   536.188	    5.0999	   285.000	    0.2117	    0.0040	    0.0169	     0.088	    0.0432	    4.2987
 	2025	06	28	10:21:40	   450.20	  284.977	   40.8185	   563.552	   0.0015	   0.00213	    0.0073	     4  	    3  	   536.227	    5.0958	   285.000	    0.1392	    0.0042	    0.0158	     0.088	    0.0418	    4.2901

 	2025	06	28	11:17:40	   451.14	  289.984	   43.8010	   568.991	   0.0005	   0.00182	    0.0079	     4  	    3  	   541.587	    5.0601	   290.000	   -0.0338	    0.0039	    0.0158	     0.089	    0.0410	    4.0651
 	2025	06	28	11:27:39	   451.30	  289.983	   43.7979	   568.977	   0.0011	   0.00109	    0.0066	     4  	    3  	   541.574	    5.0599	   290.000	   -0.0475	    0.0040	    0.0157	     0.089	    0.0410	    4.0603
 	2025	06	28	11:37:40	   451.47	  289.985	   43.7965	   568.971	   0.0013	   0.00128	    0.0084	     4  	    3  	   541.564	    5.0607	   290.000	   -0.0192	    0.0041	    0.0157	     0.089	    0.0410	    4.0614
 	2025	06	28	11:47:40	   451.64	  289.983	   43.7954	   568.960	   0.0012	   0.00052	    0.0038	     4  	    3  	   541.561	    5.0592	   290.002	   -0.0242	    0.0041	    0.0157	     0.089	    0.0409	    4.0575

 	2025	06	28	12:43:09	   452.56	  294.972	   46.7963	   574.443	   0.0016	   0.00154	    0.0082	     4  	    3  	   547.022	    5.0128	   295.000	    0.0707	    0.0042	    0.0157	     0.090	    0.0403	    3.8494
 	2025	06	28	12:53:10	   452.73	  294.972	   46.7870	   574.415	   0.0008	   0.00289	    0.0072	     4  	    3  	   546.978	    5.0160	   295.000	   -0.1077	    0.0040	    0.0159	     0.090	    0.0405	    3.8495
 	2025	06	28	13:03:10	   452.90	  294.974	   46.7806	   574.392	   0.0015	   0.00230	    0.0095	     4  	    3  	   546.946	    5.0181	   295.000	   -0.0985	    0.0042	    0.0158	     0.090	    0.0404	    3.8496
 	2025	06	28	13:13:10	   453.06	  294.974	   46.7715	   574.352	   0.0004	   0.00362	    0.0150	     4  	    3  	   546.903	    5.0189	   295.000	   -0.1070	    0.0039	    0.0161	     0.090	    0.0407	    3.8494

 	2025	06	28	14:09:40	   454.00	  299.973	   49.7089	   579.530	   0.0015	   0.00202	    0.0079	     4  	    3  	   552.040	    4.9797	   300.000	   -0.0622	    0.0042	    0.0158	     0.091	    0.0398	    3.6650
 	2025	06	28	14:19:40	   454.17	  299.975	   49.7058	   579.514	   0.0005	   0.00160	    0.0088	     4  	    3  	   552.022	    4.9802	   300.000	   -0.0365	    0.0039	    0.0157	     0.091	    0.0397	    3.6667
 	2025	06	28	14:29:40	   454.34	  299.974	   49.6998	   579.478	   0.0003	   0.00330	    0.0121	     4  	    3  	   551.997	    4.9785	   300.000	   -0.0628	    0.0039	    0.0160	     0.091	    0.0400	    3.6674
 	2025	06	28	14:39:40	   454.50	  299.975	   49.6997	   579.482	   0.0020	   0.00482	    0.0155	     4  	    3  	   551.994	    4.9798	   299.998	   -0.0278	    0.0044	    0.0164	     0.091	    0.0404	    3.6712


# file for irun =  4: ./R116/R116_2506k.txt                                                           
# pulse-echo; 20250628 18:08:26                                                                                                                                                                                                                                
# R1234yf (Purity 0.9999); Loading at -45C (228.15 K)                                                                                                                                                                                                          
# xxx                                                                                                                                                                                                                                                          
! scanxtime  =      .0                                                                                                                                                                                                                                         
! NTset = 17; nT =  4; nPID =  3                                                                                                                                                                                                                               
!                 T_cell   T_bath   T_room   T_paro dp/dT_max  TconvDelay TrepDelay                                                                                                                                                                            
! Tset array =   230.000  230.000  294.000    0.000   2.5000      1800.0    600.0                                                                                                                                                                              
! Tset array =   235.000  235.000  294.000    0.000   2.0000      1800.0    600.0                                                                                                                                                                              
! Tset array =   240.000  240.000  294.000    0.000   2.0000      1800.0    600.0                                                                                                                                                                              
! Tset array =   245.000  245.000  294.000    0.000   2.0000      1800.0    600.0                                                                                                                                                                              
! Tset array =   250.000  250.000  294.000    0.000   2.0000      1800.0    600.0                                                                                                                                                                              
! Tset array =   255.000  255.000  294.000    0.000   2.0000      1800.0    600.0                                                                                                                                                                              
! Tset array =   260.000  260.000  294.000    0.000   2.0000      1800.0    600.0                                                                                                                                                                              
! Tset array =   265.000  265.000  294.000    0.000   2.0000      1800.0    600.0                                                                                                                                                                              
! Tset array =   270.000  270.000  294.000    0.000   2.0000      1800.0    600.0                                                                                                                                                                              
! Tset array =   275.000  275.000  294.000    0.000   2.0000      1800.0    600.0                                                                                                                                                                              
! Tset array =   280.000  280.000  294.000    0.000   2.0000      1800.0    600.0                                                                                                                                                                              
! Tset array =   285.000  285.000  294.000    0.000   2.0000      1800.0    600.0                                                                                                                                                                              
! Tset array =   290.000  290.000  294.000    0.000   2.0000      1800.0    600.0                                                                                                                                                                              
! Tset array =   295.000  295.000  294.000    0.000   2.0000      1800.0    600.0                                                                                                                                                                              
! Tset array =   300.000  300.000  294.000    0.000   2.0000      1800.0    600.0                                                                                                                                                                              
! Tset array =   305.000  305.000  294.000    0.000   2.0000      1800.0    600.0                                                                                                                                                                              
! Tset array =   230.000  230.000  294.000    0.000   2.5000      1800.0    600.0                                                                                                                                                                              
!   Pset     =    9  Decrease pressure to 3.5 MPa and start next run			                                                                                                                                                                                        
! Terrmax:         0.2000   0.0200   9.9990 999.0000                                                                                                                                                                                                           
! Tsigmax:         0.0200   0.0200   1.0000  99.0000                                                                                                                                                                                                           
! PID_to_T:           1         2         3                                                                                                                                                                                                                    
!   SSheat   =      0.000     0.000     0.000                                                                                                                                                                                                                  
!   SSheat   =      0.000     0.000     0.000                                                                                                                                                                                                                  
!   SSheat   =      0.000     0.000     0.000                                                                                                                                                                                                                  
!   SSheat   =      0.000     0.000     0.000                                                                                                                                                                                                                  
!   SSheat   =      0.000     0.000     0.000                                                                                                                                                                                                                  
!   SSheat   =      0.000     0.000     0.000                                                                                                                                                                                                                  
!   SSheat   =      0.000     0.000     0.000                                                                                                                                                                                                                  
!   SSheat   =      0.000     0.000     0.000                                                                                                                                                                                                                  
!   SSheat   =      0.000     0.000     0.000                                                                                                                                                                                                                  
!   SSheat   =      0.000     0.000     0.000                                                                                                                                                                                                                  
!   SSheat   =      0.000     0.000     0.000                                                                                                                                                                                                                  
!   SSheat   =      0.000     0.000     0.000                                                                                                                                                                                                                  
!   SSheat   =      0.000     0.000     0.000                                                                                                                                                                                                                  
!   SSheat   =      0.000     0.000     0.000                                                                                                                                                                                                                  
!   SSheat   =      0.000     0.000     0.000                                                                                                                                                                                                                  
!   SSheat   =      0.000     0.000     0.000                                                                                                                                                                                                                  
!   SSheat   =      0.000     0.000     0.000                                                                                                                                                                                                                  
! IQratio(j):         1         2         3                                                                                                                                                                                                                    
! Qratio =          0.000     0.000     0.000                                                                                                                                                                                                                  
! Qratio =          0.000     0.000     0.000                                                                                                                                                                                                                  
! Qratio =          0.000     0.000     0.000                                                                                                                                                                                                                  
! Qratio =          0.000     0.000     0.000                                                                                                                                                                                                                  
! Qratio =          0.000     0.000     0.000                                                                                                                                                                                                                  
! Qratio =          0.000     0.000     0.000                                                                                                                                                                                                                  
! Qratio =          0.000     0.000     0.000                                                                                                                                                                                                                  
! Qratio =          0.000     0.000     0.000                                                                                                                                                                                                                  
! Qratio =          0.000     0.000     0.000                                                                                                                                                                                                                  
! Qratio =          0.000     0.000     0.000                                                                                                                                                                                                                  
! Qratio =          0.000     0.000     0.000                                                                                                                                                                                                                  
! Qratio =          0.000     0.000     0.000                                                                                                                                                                                                                  
! Qratio =          0.000     0.000     0.000                                                                                                                                                                                                                  
! Qratio =          0.000     0.000     0.000                                                                                                                                                                                                                  
! Qratio =          0.000     0.000     0.000                                                                                                                                                                                                                  
! Qratio =          0.000     0.000     0.000                                                                                                                                                                                                                  
! Qratio =          0.000     0.000     0.000                                                                                                                                                                                                                  
! pulse:     8000000.0       2.500          10      10.000  fpulse/Hz, Vpp, Ncycles, burst_int/ms                                                                                                                                                              
# NPread, MainP =   1    1                                                                                                                                                                                                                                     
# Pbaro =           1                                                                                                                                                                                                                                          
# Tcell, Tbaro =    1    3                                                                                                                                                                                                                                     
# ID_pressure =         131549                                                                                                                                                                                                                                 
# ID_temps    =     162CE_1573   Hart_7341   T100_room      paro_1                                                                                                                                                                                             
# ID_Rstd     =   Tin_22212/03                                                                                                                                                                                                                                 
# echox true                                                                                                                                                                                                                                                   
# echoy true                                                                                                                                                                                                                                                   
! about to initialize F700                                                                                                                                                                                                                                     
! about to initialize DSO                                                                                                                                                                                                                                      
! about to initialize AWG                                                                                                                                                                                                                                      
! about to initialize Keithley 2002                                                                                                                                                                                                                            
! about to initialize HP_3458A                                                                                                                                                                                                                                 
! skip initialization of HP power supplies [PID disabled]                                                                                                                                                                                                      
! initialization complete                                                                                                                                                                                                                                      

 	2025	06	28	18:52:06	   458.71	  230.004	    3.5377	   463.853	   0.0019	   0.00211	    0.0155	     4  	    3  	   441.052	    5.1696	   230.000	   -0.3668	    0.0043	    0.0158	     0.072	    0.0697	   13.8920
 	2025	06	28	19:02:06	   458.88	  230.004	    3.5324	   463.794	   0.0016	   0.00291	    0.0305	     4  	    3  	   441.007	    5.1671	   230.000	   -0.7792	    0.0042	    0.0159	     0.072	    0.0701	   13.8681
 	2025	06	28	19:12:06	   459.04	  230.004	    3.5293	   463.765	   0.0017	   0.00277	    0.0147	     4  	    3  	   440.978	    5.1673	   230.000	   -0.7505	    0.0042	    0.0159	     0.072	    0.0700	   14.0239
 	2025	06	28	19:22:06	   459.21	  230.005	    3.5259	   463.734	   0.0013	   0.00282	    0.0198	     4  	    3  	   440.945	    5.1682	   230.000	   -0.3485	    0.0041	    0.0159	     0.072	    0.0700	   13.8283

 	2025	06	28	20:34:38	   460.42	  234.996	    5.6660	   462.949	   0.0010	   0.00294	    0.0279	     4  	    3  	   440.547	    5.0851	   235.000	   -0.8722	    0.0040	    0.0159	     0.072	    0.0686	   13.4157
 	2025	06	28	20:44:38	   460.59	  234.997	    5.6585	   462.862	   0.0013	   0.00263	    0.0438	     4  	    3  	   440.479	    5.0814	   235.000	   -0.7925	    0.0041	    0.0159	     0.072	    0.0685	   13.2884
 	2025	06	28	20:54:38	   460.75	  234.997	    5.6518	   462.811	   0.0010	   0.00194	    0.0076	     4  	    3  	   440.417	    5.0848	   235.000	   -0.6935	    0.0040	    0.0158	     0.072	    0.0682	   13.3072
 	2025	06	28	21:04:38	   460.92	  234.996	    5.6496	   462.774	   0.0009	   0.00089	    0.0007	     4  	    3  	   440.401	    5.0802	   235.000	   -0.2532	    0.0040	    0.0157	     0.072	    0.0678	   13.3834

 	2025	06	28	22:04:09	   461.91	  240.000	    8.2344	   466.804	   0.0009	   0.00137	    0.0063	     4  	    3  	   444.340	    5.0556	   240.000	    0.0380	    0.0040	    0.0157	     0.073	    0.0650	   12.4272
 	2025	06	28	22:14:09	   462.08	  240.001	    8.2335	   466.793	   0.0009	   0.00090	    0.0153	     4  	    3  	   444.329	    5.0558	   240.000	   -0.1103	    0.0040	    0.0157	     0.073	    0.0649	   12.2807
 	2025	06	28	22:24:09	   462.24	  240.000	    8.2392	   466.838	   0.0014	   0.00628	    0.0520	     4  	    3  	   444.381	    5.0536	   240.000	    0.2820	    0.0041	    0.0169	     0.073	    0.0687	   12.2267
 	2025	06	28	22:34:09	   462.41	  240.001	    8.2665	   467.083	   0.0012	   0.01190	    0.0702	     4  	    3  	   444.605	    5.0556	   240.000	    1.8782	    0.0041	    0.0197	     0.073	    0.0777	   12.4390

 	2025	06	28	23:31:39	   463.37	  244.994	   10.9665	   472.405	   0.0008	   0.00182	    0.0185	     4  	    3  	   449.732	    5.0415	   245.000	   -0.2745	    0.0040	    0.0158	     0.074	    0.0621	   11.2773
 	2025	06	28	23:41:39	   463.54	  244.995	   10.9631	   472.360	   0.0009	   0.00263	    0.0210	     4  	    3  	   449.700	    5.0390	   245.000	   -0.1958	    0.0040	    0.0159	     0.074	    0.0624	   11.2397
 	2025	06	28	23:51:39	   463.70	  244.995	   10.9585	   472.330	   0.0006	   0.00101	    0.0089	     4  	    3  	   449.664	    5.0407	   245.000	   -0.2652	    0.0040	    0.0157	     0.074	    0.0619	   11.2326
 	2025	06	29	00:01:39	   463.87	  244.995	   10.9553	   472.305	   0.0006	   0.00145	    0.0164	     4  	    3  	   449.638	    5.0411	   245.000	   -0.1967	    0.0039	    0.0157	     0.074	    0.0620	   11.3011

 	2025	06	29	00:59:39	   464.84	  250.005	   13.7650	   478.511	   0.0011	   0.00836	    0.0465	     4  	    3  	   455.655	    5.0161	   250.002	    1.1132	    0.0041	    0.0177	     0.075	    0.0646	   10.1941
 	2025	06	29	01:09:39	   465.00	  250.002	   13.7725	   478.540	   0.0019	   0.00241	    0.0143	     4  	    3  	   455.722	    5.0070	   250.000	    0.4615	    0.0043	    0.0158	     0.075	    0.0594	   10.1563
 	2025	06	29	01:19:39	   465.17	  250.002	   13.7626	   478.481	   0.0003	   0.00374	    0.0065	     4  	    3  	   455.647	    5.0113	   250.000	   -0.4168	    0.0039	    0.0161	     0.075	    0.0601	   10.1479
 	2025	06	29	01:29:39	   465.34	  250.001	   13.7516	   478.422	   0.0006	   0.00393	    0.0153	     4  	    3  	   455.566	    5.0172	   250.000	   -0.4647	    0.0039	    0.0161	     0.075	    0.0602	   10.1763

 	2025	06	29	02:26:39	   466.29	  254.997	   16.5255	   484.426	   0.0021	   0.00192	    0.0106	     4  	    3  	   461.371	    4.9970	   255.002	   -0.2400	    0.0044	    0.0158	     0.076	    0.0568	    9.1849
 	2025	06	29	02:36:39	   466.45	  254.997	   16.5227	   484.399	   0.0003	   0.00150	    0.0040	     4  	    3  	   461.351	    4.9956	   255.000	   -0.1085	    0.0039	    0.0157	     0.076	    0.0566	    9.1940
 	2025	06	29	02:46:40	   466.62	  254.997	   16.5256	   484.425	   0.0008	   0.00365	    0.0213	     4  	    3  	   461.372	    4.9967	   255.000	    0.0630	    0.0040	    0.0161	     0.076	    0.0575	    9.1843
 	2025	06	29	02:56:39	   466.79	  254.998	   16.5423	   484.534	   0.0002	   0.00779	    0.0343	     4  	    3  	   461.490	    4.9936	   255.000	    0.5447	    0.0039	    0.0175	     0.076	    0.0610	    9.2350

 	2025	06	29	03:52:39	   467.72	  259.997	   19.3340	   490.642	   0.0010	   0.00208	    0.0138	     4  	    3  	   467.413	    4.9698	   260.000	   -0.1405	    0.0040	    0.0158	     0.077	    0.0545	    8.3581
 	2025	06	29	04:02:39	   467.89	  259.996	   19.3294	   490.606	   0.0009	   0.00112	    0.0137	     4  	    3  	   467.383	    4.9686	   260.000	   -0.1663	    0.0040	    0.0157	     0.077	    0.0543	    8.3453
 	2025	06	29	04:12:39	   468.05	  259.997	   19.3254	   490.582	   0.0007	   0.00144	    0.0063	     4  	    3  	   467.354	    4.9703	   259.998	   -0.1158	    0.0040	    0.0157	     0.077	    0.0543	    8.3561
 	2025	06	29	04:22:40	   468.22	  259.995	   19.3210	   490.550	   0.0010	   0.00236	    0.0031	     4  	    3  	   467.328	    4.9691	   260.000	   -0.1212	    0.0040	    0.0158	     0.077	    0.0546	    8.3372

 	2025	06	29	05:19:09	   469.16	  264.987	   22.1456	   496.841	   0.0008	   0.00394	    0.0213	     4  	    3  	   473.474	    4.9352	   265.000	   -0.3130	    0.0040	    0.0161	     0.078	    0.0532	    7.6131
 	2025	06	29	05:29:09	   469.33	  264.986	   22.1376	   496.810	   0.0011	   0.00181	    0.0080	     4  	    3  	   473.425	    4.9395	   265.000	   -0.2368	    0.0040	    0.0158	     0.078	    0.0524	    7.6060
 	2025	06	29	05:39:09	   469.49	  264.987	   22.1315	   496.766	   0.0006	   0.00234	    0.0172	     4  	    3  	   473.382	    4.9399	   265.000	   -0.1515	    0.0040	    0.0158	     0.078	    0.0525	    7.5858
 	2025	06	29	05:49:10	   469.66	  264.987	   22.1266	   496.732	   0.0009	   0.00259	    0.0140	     4  	    3  	   473.348	    4.9401	   265.000	   -0.1455	    0.0040	    0.0159	     0.078	    0.0526	    7.5950

 	2025	06	29	06:45:10	   470.60	  269.986	   24.9463	   502.935	   0.0003	   0.00840	    0.0301	     4  	    3  	   479.410	    4.9072	   270.000	    0.4962	    0.0039	    0.0178	     0.079	    0.0546	    6.9692
 	2025	06	29	06:55:09	   470.76	  269.984	   24.9591	   502.994	   0.0009	   0.00225	    0.0089	     4  	    3  	   479.496	    4.9006	   270.000	    0.3662	    0.0040	    0.0158	     0.079	    0.0506	    6.9360
 	2025	06	29	07:05:09	   470.93	  269.983	   24.9518	   502.953	   0.0012	   0.00322	    0.0106	     4  	    3  	   479.452	    4.9018	   270.000	   -0.1608	    0.0041	    0.0160	     0.079	    0.0510	    6.9573
 	2025	06	29	07:15:10	   471.10	  269.984	   24.9424	   502.909	   0.0011	   0.00410	    0.0129	     4  	    3  	   479.391	    4.9059	   270.000	   -0.2253	    0.0041	    0.0162	     0.079	    0.0514	    6.9764

 	2025	06	29	08:10:39	   472.02	  274.978	   27.7264	   508.863	   0.0009	   0.00098	    0.0030	     4  	    3  	   485.203	    4.8764	   275.000	   -0.0722	    0.0040	    0.0157	     0.079	    0.0488	    6.4200
 	2025	06	29	08:20:39	   472.19	  274.978	   27.7254	   508.858	   0.0007	   0.00078	    0.0071	     4  	    3  	   485.196	    4.8767	   275.002	   -0.0157	    0.0040	    0.0157	     0.079	    0.0488	    6.4128
 	2025	06	29	08:30:40	   472.35	  274.977	   27.7229	   508.839	   0.0008	   0.00164	    0.0098	     4  	    3  	   485.182	    4.8761	   275.000	   -0.0525	    0.0040	    0.0157	     0.079	    0.0489	    6.4324
 	2025	06	29	08:40:40	   472.52	  274.978	   27.7227	   508.830	   0.0011	   0.00115	    0.0071	     4  	    3  	   485.179	    4.8747	   275.000	   -0.0080	    0.0041	    0.0157	     0.079	    0.0488	    6.4311

 	2025	06	29	09:35:40	   473.44	  279.981	   30.5419	   514.917	   0.0013	   0.00187	    0.0049	     4  	    3  	   491.145	    4.8402	   280.000	   -0.2053	    0.0041	    0.0158	     0.080	    0.0475	    5.9415
 	2025	06	29	09:45:39	   473.60	  279.982	   30.5349	   514.886	   0.0011	   0.00262	    0.0051	     4  	    3  	   491.101	    4.8432	   280.000	   -0.1378	    0.0041	    0.0159	     0.080	    0.0477	    5.9249
 	2025	06	29	09:55:39	   473.77	  279.983	   30.5301	   514.865	   0.0007	   0.00201	    0.0075	     4  	    3  	   491.073	    4.8449	   280.000	   -0.0945	    0.0040	    0.0158	     0.080	    0.0475	    5.9268
 	2025	06	29	10:05:39	   473.94	  279.982	   30.5261	   514.838	   0.0013	   0.00109	    0.0020	     4  	    3  	   491.050	    4.8442	   280.000	   -0.0805	    0.0041	    0.0157	     0.080	    0.0474	    5.9278

 	2025	06	29	11:00:39	   474.85	  284.977	   33.3005	   520.631	   0.0010	   0.00076	    0.0022	     4  	    3  	   496.734	    4.8107	   285.000	   -0.0338	    0.0040	    0.0157	     0.081	    0.0461	    5.5277
 	2025	06	29	11:10:39	   475.02	  284.978	   33.2988	   520.624	   0.0006	   0.00101	    0.0052	     4  	    3  	   496.725	    4.8114	   285.000	   -0.0222	    0.0039	    0.0157	     0.081	    0.0461	    5.5088
 	2025	06	29	11:20:39	   475.19	  284.978	   33.2982	   520.621	   0.0012	   0.00091	    0.0026	     4  	    3  	   496.721	    4.8115	   285.000	   -0.0212	    0.0041	    0.0157	     0.081	    0.0461	    5.5142
 	2025	06	29	11:30:39	   475.35	  284.979	   33.3023	   520.642	   0.0009	   0.00373	    0.0136	     4  	    3  	   496.741	    4.8115	   285.000	    0.0587	    0.0040	    0.0161	     0.081	    0.0468	    5.5038

 	2025	06	29	12:26:39	   476.29	  289.983	   36.0856	   526.433	   0.0007	   0.00133	    0.0061	     4  	    3  	   502.422	    4.7791	   290.000	   -0.0865	    0.0040	    0.0157	     0.082	    0.0450	    5.1331
 	2025	06	29	12:36:41	   476.45	  289.986	   36.0837	   526.423	   0.0015	   0.00074	    0.0054	     4  	    3  	   502.406	    4.7805	   290.000	   -0.0398	    0.0042	    0.0157	     0.082	    0.0450	    5.1386
 	2025	06	29	12:46:39	   476.62	  289.983	   36.0810	   526.402	   0.0009	   0.00153	    0.0058	     4  	    3  	   502.397	    4.7781	   290.000	   -0.0345	    0.0040	    0.0157	     0.082	    0.0450	    5.1281
 	2025	06	29	12:56:39	   476.79	  289.983	   36.0787	   526.395	   0.0010	   0.00166	    0.0025	     4  	    3  	   502.384	    4.7792	   290.000	   -0.0368	    0.0040	    0.0157	     0.082	    0.0451	    5.1334

 	2025	06	29	13:50:39	   477.69	  294.974	   38.8267	   531.968	   0.0014	   0.00173	    0.0094	     4  	    3  	   507.864	    4.7461	   295.000	    0.0217	    0.0041	    0.0157	     0.083	    0.0440	    4.8264
 	2025	06	29	14:00:39	   477.85	  294.974	   38.8247	   531.960	   0.0008	   0.00040	    0.0039	     4  	    3  	   507.855	    4.7465	   295.000	   -0.0350	    0.0040	    0.0157	     0.083	    0.0439	    4.8138
 	2025	06	29	14:10:40	   478.02	  294.972	   38.8242	   531.956	   0.0008	   0.00084	    0.0007	     4  	    3  	   507.854	    4.7459	   295.000	   -0.0017	    0.0040	    0.0157	     0.083	    0.0439	    4.8197
 	2025	06	29	14:20:40	   478.19	  294.973	   38.8234	   531.946	   0.0010	   0.00037	    0.0044	     4  	    3  	   507.849	    4.7449	   294.998	   -0.0205	    0.0040	    0.0157	     0.083	    0.0439	    4.8146

 	2025	06	29	15:26:09	   479.28	  299.976	   41.5661	   537.452	   0.0009	   0.00146	    0.0029	     4  	    3  	   513.251	    4.7153	   300.000	   -0.0572	    0.0040	    0.0157	     0.084	    0.0431	    4.5291
 	2025	06	29	15:36:09	   479.45	  299.975	   41.5641	   537.442	   0.0005	   0.00147	    0.0091	     4  	    3  	   513.242	    4.7152	   300.000	   -0.0258	    0.0039	    0.0157	     0.084	    0.0431	    4.5293
 	2025	06	29	15:46:09	   479.61	  299.975	   41.5605	   537.418	   0.0010	   0.00099	    0.0072	     4  	    3  	   513.224	    4.7142	   300.000	   -0.0633	    0.0040	    0.0157	     0.084	    0.0430	    4.5254
 	2025	06	29	15:56:09	   479.78	  299.975	   41.5606	   537.418	   0.0004	   0.00074	    0.0044	     4  	    3  	   513.224	    4.7142	   300.000	    0.0010	    0.0039	    0.0157	     0.084	    0.0430	    4.5363

 	2025	06	29	16:50:09	   480.68	  304.984	   44.2897	   542.808	   0.0001	   0.00188	    0.0067	     4  	    3  	   518.519	    4.6843	   305.002	   -0.0323	    0.0039	    0.0158	     0.085	    0.0423	    4.2772
 	2025	06	29	17:00:09	   480.85	  304.985	   44.2885	   542.799	   0.0005	   0.00065	    0.0068	     4  	    3  	   518.513	    4.6839	   305.000	   -0.0252	    0.0039	    0.0157	     0.085	    0.0422	    4.2737
 	2025	06	29	17:10:09	   481.01	  304.985	   44.2852	   542.781	   0.0005	   0.00176	    0.0096	     4  	    3  	   518.496	    4.6836	   305.002	   -0.0430	    0.0039	    0.0158	     0.085	    0.0423	    4.2726
 	2025	06	29	17:20:09	   481.18	  304.984	   44.2814	   542.762	   0.0003	   0.00140	    0.0089	     4  	    3  	   518.479	    4.6835	   305.000	   -0.0495	    0.0039	    0.0157	     0.085	    0.0423	    4.2744


# file for irun =  5: ./R116/R116_2506l_sel.txt                                                       
# pulse-echo; 20250630 08:36:01                                                                                                                                                                                                                                
# R1234yf (Purity 0.9999); Loading at -45C (228.15 K)                                                                                                                                                                                                          
# xxx                                                                                                                                                                                                                                                          
! scanxtime  =      .0                                                                                                                                                                                                                                         
! NTset = 18; nT =  4; nPID =  3                                                                                                                                                                                                                               
!                 T_cell   T_bath   T_room   T_paro dp/dT_max  TconvDelay TrepDelay                                                                                                                                                                            
! Tset array =   235.000  235.000  294.000    0.000   2.0000      1800.0    600.0                                                                                                                                                                              
! Tset array =   240.000  240.000  294.000    0.000   2.0000      1800.0    600.0                                                                                                                                                                              
! Tset array =   245.000  245.000  294.000    0.000   2.0000      1800.0    600.0                                                                                                                                                                              
! Tset array =   250.000  250.000  294.000    0.000   2.0000      1800.0    600.0                                                                                                                                                                              
! Tset array =   255.000  255.000  294.000    0.000   2.0000      1800.0    600.0                                                                                                                                                                              
! Tset array =   260.000  260.000  294.000    0.000   2.0000      1800.0    600.0                                                                                                                                                                              
! Tset array =   265.000  265.000  294.000    0.000   2.0000      1800.0    600.0                                                                                                                                                                              
! Tset array =   270.000  270.000  294.000    0.000   2.0000      1800.0    600.0                                                                                                                                                                              
! Tset array =   275.000  275.000  294.000    0.000   2.0000      1800.0    600.0                                                                                                                                                                              
! Tset array =   280.000  280.000  294.000    0.000   2.0000      1800.0    600.0                                                                                                                                                                              
! Tset array =   285.000  285.000  294.000    0.000   2.0000      1800.0    600.0                                                                                                                                                                              
! Tset array =   290.000  290.000  294.000    0.000   2.0000      1800.0    600.0                                                                                                                                                                              
! Tset array =   295.000  295.000  294.000    0.000   2.0000      1800.0    600.0                                                                                                                                                                              
! Tset array =   300.000  300.000  294.000    0.000   2.0000      1800.0    600.0                                                                                                                                                                              
! Tset array =   305.000  305.000  294.000    0.000   2.0000      1800.0    600.0                                                                                                                                                                              
! Tset array =   310.000  310.000  294.000    0.000   2.0000      1800.0    600.0                                                                                                                                                                              
! Tset array =   315.000  315.000  294.000    0.000   2.0000      1800.0    600.0                                                                                                                                                                              
! Tset array =   240.000  240.000  294.000    0.000   2.0000      1800.0    600.0                                                                                                                                                                              
!   Pset     =    9  Decrease pressure to 3.5 MPa and start next run			                                                                                                                                                                                        
! Terrmax:         0.2000   0.0200   9.9990 999.0000                                                                                                                                                                                                           
! Tsigmax:         0.0200   0.0200   1.0000  99.0000                                                                                                                                                                                                           
! PID_to_T:           1         2         3                                                                                                                                                                                                                    
!   SSheat   =      0.000     0.000     0.000                                                                                                                                                                                                                  
!   SSheat   =      0.000     0.000     0.000                                                                                                                                                                                                                  
!   SSheat   =      0.000     0.000     0.000                                                                                                                                                                                                                  
!   SSheat   =      0.000     0.000     0.000                                                                                                                                                                                                                  
!   SSheat   =      0.000     0.000     0.000                                                                                                                                                                                                                  
!   SSheat   =      0.000     0.000     0.000                                                                                                                                                                                                                  
!   SSheat   =      0.000     0.000     0.000                                                                                                                                                                                                                  
!   SSheat   =      0.000     0.000     0.000                                                                                                                                                                                                                  
!   SSheat   =      0.000     0.000     0.000                                                                                                                                                                                                                  
!   SSheat   =      0.000     0.000     0.000                                                                                                                                                                                                                  
!   SSheat   =      0.000     0.000     0.000                                                                                                                                                                                                                  
!   SSheat   =      0.000     0.000     0.000                                                                                                                                                                                                                  
!   SSheat   =      0.000     0.000     0.000                                                                                                                                                                                                                  
!   SSheat   =      0.000     0.000     0.000                                                                                                                                                                                                                  
!   SSheat   =      0.000     0.000     0.000                                                                                                                                                                                                                  
!   SSheat   =      0.000     0.000     0.000                                                                                                                                                                                                                  
!   SSheat   =      0.000     0.000     0.000                                                                                                                                                                                                                  
!   SSheat   =      0.000     0.000     0.000                                                                                                                                                                                                                  
! IQratio(j):         1         2         3                                                                                                                                                                                                                    
! Qratio =          0.000     0.000     0.000                                                                                                                                                                                                                  
! Qratio =          0.000     0.000     0.000                                                                                                                                                                                                                  
! Qratio =          0.000     0.000     0.000                                                                                                                                                                                                                  
! Qratio =          0.000     0.000     0.000                                                                                                                                                                                                                  
! Qratio =          0.000     0.000     0.000                                                                                                                                                                                                                  
! Qratio =          0.000     0.000     0.000                                                                                                                                                                                                                  
! Qratio =          0.000     0.000     0.000                                                                                                                                                                                                                  
! Qratio =          0.000     0.000     0.000                                                                                                                                                                                                                  
! Qratio =          0.000     0.000     0.000                                                                                                                                                                                                                  
! Qratio =          0.000     0.000     0.000                                                                                                                                                                                                                  
! Qratio =          0.000     0.000     0.000                                                                                                                                                                                                                  
! Qratio =          0.000     0.000     0.000                                                                                                                                                                                                                  
! Qratio =          0.000     0.000     0.000                                                                                                                                                                                                                  
! Qratio =          0.000     0.000     0.000                                                                                                                                                                                                                  
! Qratio =          0.000     0.000     0.000                                                                                                                                                                                                                  
! Qratio =          0.000     0.000     0.000                                                                                                                                                                                                                  
! Qratio =          0.000     0.000     0.000                                                                                                                                                                                                                  
! Qratio =          0.000     0.000     0.000                                                                                                                                                                                                                  
! pulse:     8000000.0       2.500          10      10.000  fpulse/Hz, Vpp, Ncycles, burst_int/ms                                                                                                                                                              
# NPread, MainP =   1    1                                                                                                                                                                                                                                     
# Pbaro =           1                                                                                                                                                                                                                                          
# Tcell, Tbaro =    1    3                                                                                                                                                                                                                                     
# ID_pressure =         131549                                                                                                                                                                                                                                 
# ID_temps    =     162CE_1573   Hart_7341   T100_room      paro_1                                                                                                                                                                                             
# ID_Rstd     =   Tin_22212/03                                                                                                                                                                                                                                 
# echox true                                                                                                                                                                                                                                                   
# echoy true                                                                                                                                                                                                                                                   
! about to initialize F700                                                                                                                                                                                                                                     
! about to initialize DSO                                                                                                                                                                                                                                      
! about to initialize AWG                                                                                                                                                                                                                                      
! about to initialize Keithley 2002                                                                                                                                                                                                                            
! about to initialize HP_3458A                                                                                                                                                                                                                                 
! skip initialization of HP power supplies [PID disabled]                                                                                                                                                                                                      
! initialization complete                                                                                                                                                                                                                                      

 	2025	06	30	09:20:06	   497.18	  234.996	    3.4387	   439.598	   0.0011	   0.00148	    0.0149	     4  	    3  	   419.869	    4.6988	   235.000	    0.1732	    0.0041	    0.0157	     0.069	    0.0770	   16.5051
 	2025	06	30	09:30:06	   497.34	  234.997	    3.4367	   439.568	   0.0005	   0.00117	    0.0168	     3  	    2  	   419.845	    4.6976	   235.000	   -0.0637	    0.0039	    0.0157	     0.069	    0.0769	   16.3295
 	2025	06	30	09:37:18	   497.46	  234.997	    3.4383	   439.615	   0.0009	   0.00504	    0.0000	     2  	    1  	   419.863	    4.7045	   235.000	   -0.0970	    0.0040	    0.0164	     0.069	    0.0799	   16.3270
 	2025	06	30	09:47:18	   497.63	  234.997	    3.4414	   439.611	   0.0005	   0.00263	    0.0053	     3  	    2  	   419.892	    4.6962	   235.000	    0.5347	    0.0039	    0.0159	     0.069	    0.0776	   16.0028

 	2025	06	30	10:51:08	   498.69	  240.000	    5.4019	   438.105	   0.0007	   0.00095	    0.4822	     3  	    2  	   419.011	    4.5569	   240.000	    0.1780	    0.0040	    0.0157	     0.068	    0.0753	   15.2192
 	2025	06	30	11:01:08	   498.86	  240.000	    5.4057	   438.472	   0.0007	   0.00144	    0.0068	     4  	    3  	   419.045	    4.6361	   240.000	    0.3493	    0.0040	    0.0157	     0.068	    0.0754	   15.8730
 	2025	06	30	11:11:08	   499.03	  240.000	    5.4052	   438.474	   0.0007	   0.00147	    0.0217	     4  	    3  	   419.042	    4.6372	   240.000	    0.0913	    0.0040	    0.0157	     0.068	    0.0754	   15.4278
 	2025	06	30	11:21:08	   499.19	  240.000	    5.4032	   438.457	   0.0005	   0.00096	    0.0003	     3  	    2  	   419.022	    4.6381	   240.000	   -0.2760	    0.0039	    0.0157	     0.068	    0.0752	   15.8305

 	2025	06	30	12:20:09	   500.18	  244.995	    7.8449	   442.911	   0.0004	   0.00136	    0.0141	     4  	    3  	   423.212	    4.6546	   245.000	    0.2282	    0.0039	    0.0157	     0.069	    0.0716	   14.5950
 	2025	06	30	12:30:09	   500.35	  244.994	    7.8468	   442.924	   0.0003	   0.00080	    0.0114	     4  	    3  	   423.232	    4.6529	   245.000	    0.1532	    0.0039	    0.0157	     0.069	    0.0715	   14.8081
 	2025	06	30	12:40:09	   500.51	  244.995	    7.8471	   442.931	   0.0011	   0.00222	    0.0183	     4  	    3  	   423.231	    4.6547	   245.000	    0.0400	    0.0041	    0.0158	     0.069	    0.0720	   14.7913
 	2025	06	30	12:50:09	   500.68	  244.995	    7.8489	   442.960	   0.0008	   0.00199	    0.0137	     4  	    3  	   423.248	    4.6575	   245.000	    0.1517	    0.0040	    0.0158	     0.069	    0.0719	   14.8302

 	2025	06	30	13:48:39	   501.65	  250.002	   10.4365	   448.896	   0.0007	   0.00091	    0.0107	     4  	    3  	   428.864	    4.6710	   250.000	    0.0952	    0.0040	    0.0157	     0.070	    0.0677	   13.4324
 	2025	06	30	13:58:39	   501.82	  250.003	   10.4380	   448.926	   0.0007	   0.00093	    0.0087	     4  	    3  	   428.876	    4.6751	   250.000	    0.0765	    0.0040	    0.0157	     0.070	    0.0677	   13.2117
 	2025	06	30	14:08:39	   501.99	  250.003	   10.4396	   448.927	   0.0019	   0.00252	    0.0182	     4  	    3  	   428.887	    4.6725	   250.000	    0.0998	    0.0043	    0.0159	     0.070	    0.0683	   13.3536
 	2025	06	30	14:18:40	   502.15	  250.004	   10.4419	   448.951	   0.0008	   0.00061	    0.0117	     4  	    3  	   428.905	    4.6738	   250.000	    0.1713	    0.0040	    0.0157	     0.070	    0.0676	   13.3826

 	2025	06	30	15:16:10	   503.11	  254.997	   13.0661	   455.274	   0.0007	   0.00153	    0.0075	     4  	    3  	   434.911	    4.6819	   254.998	    0.1857	    0.0040	    0.0157	     0.071	    0.0643	   11.9236
 	2025	06	30	15:26:10	   503.28	  254.997	   13.0685	   455.297	   0.0001	   0.00120	    0.0051	     4  	    3  	   434.930	    4.6827	   255.002	    0.1030	    0.0039	    0.0157	     0.071	    0.0642	   11.9705
 	2025	06	30	15:36:10	   503.45	  254.996	   13.0690	   455.303	   0.0011	   0.00079	    0.0044	     4  	    3  	   434.936	    4.6826	   255.000	    0.0480	    0.0041	    0.0157	     0.071	    0.0642	   12.0318
 	2025	06	30	15:46:39	   503.62	  254.996	   13.0691	   455.307	   0.0005	   0.00075	    0.0126	     4  	    3  	   434.938	    4.6831	   255.000	   -0.0163	    0.0039	    0.0157	     0.071	    0.0641	   11.9499

 	2025	06	30	16:43:10	   504.56	  259.996	   15.7194	   461.774	   0.0010	   0.00180	    0.0059	     4  	    3  	   441.115	    4.6835	   259.998	    0.0572	    0.0040	    0.0158	     0.072	    0.0613	   10.7124
 	2025	06	30	16:53:10	   504.73	  259.995	   15.7201	   461.780	   0.0008	   0.00097	    0.0018	     4  	    3  	   441.123	    4.6830	   260.000	    0.0365	    0.0040	    0.0157	     0.072	    0.0610	   10.7346
 	2025	06	30	17:03:10	   504.90	  259.997	   15.7201	   461.780	   0.0005	   0.00072	    0.0071	     4  	    3  	   441.120	    4.6837	   260.000	   -0.0105	    0.0039	    0.0157	     0.072	    0.0610	   10.7204
 	2025	06	30	17:13:10	   505.06	  259.997	   15.7205	   461.780	   0.0007	   0.00200	    0.0194	     4  	    3  	   441.120	    4.6835	   260.000	    0.0122	    0.0040	    0.0158	     0.072	    0.0613	   10.7496

 	2025	06	30	18:09:40	   506.00	  264.989	   18.3762	   468.234	   0.0006	   0.00180	    0.0130	     4  	    3  	   447.326	    4.6740	   265.000	    0.0345	    0.0040	    0.0158	     0.073	    0.0585	    9.6944
 	2025	06	30	18:19:40	   506.17	  264.988	   18.3756	   468.236	   0.0007	   0.00064	    0.0050	     4  	    3  	   447.323	    4.6751	   265.000	   -0.0098	    0.0040	    0.0157	     0.073	    0.0582	    9.6587
 	2025	06	30	18:29:40	   506.34	  264.988	   18.3784	   468.262	   0.0006	   0.00127	    0.0052	     4  	    3  	   447.344	    4.6761	   265.000	    0.0695	    0.0039	    0.0157	     0.073	    0.0583	    9.6947
 	2025	06	30	18:39:40	   506.50	  264.988	   18.3805	   468.273	   0.0015	   0.00046	    0.0075	     4  	    3  	   447.359	    4.6750	   265.000	    0.0740	    0.0042	    0.0157	     0.073	    0.0582	    9.6370

 	2025	06	30	19:35:40	   507.44	  269.984	   21.0448	   474.711	   0.0007	   0.00015	    0.0070	     4  	    3  	   453.560	    4.6633	   270.000	    0.0025	    0.0040	    0.0157	     0.074	    0.0557	    8.7004
 	2025	06	30	19:45:40	   507.60	  269.985	   21.0464	   474.718	   0.0004	   0.00040	    0.0031	     4  	    3  	   453.570	    4.6625	   270.002	    0.0335	    0.0039	    0.0157	     0.074	    0.0557	    8.7203
 	2025	06	30	19:55:40	   507.77	  269.984	   21.0472	   474.730	   0.0005	   0.00080	    0.0103	     4  	    3  	   453.577	    4.6638	   270.000	    0.0290	    0.0039	    0.0157	     0.074	    0.0558	    8.7657
 	2025	06	30	20:05:40	   507.94	  269.984	   21.0487	   474.733	   0.0010	   0.00078	    0.0007	     4  	    3  	   453.587	    4.6620	   269.998	    0.0290	    0.0040	    0.0157	     0.074	    0.0558	    8.7434

 	2025	06	30	21:06:10	   508.95	  274.978	   23.7093	   481.065	   0.0011	   0.00093	    0.0012	     4  	    3  	   459.710	    4.6452	   275.000	   -0.0212	    0.0041	    0.0157	     0.075	    0.0536	    7.9637
 	2025	06	30	21:16:10	   509.11	  274.977	   23.7069	   481.053	   0.0024	   0.00143	    0.0026	     4  	    3  	   459.697	    4.6455	   275.000	   -0.0602	    0.0046	    0.0157	     0.075	    0.0537	    7.9553
 	2025	06	30	21:26:10	   509.28	  274.978	   23.7082	   481.065	   0.0005	   0.00110	    0.0047	     4  	    3  	   459.702	    4.6473	   275.000	    0.0125	    0.0039	    0.0157	     0.075	    0.0536	    7.9658
 	2025	06	30	21:36:10	   509.45	  274.978	   23.7114	   481.082	   0.0009	   0.00237	    0.0085	     4  	    3  	   459.725	    4.6457	   274.998	    0.0765	    0.0040	    0.0158	     0.075	    0.0539	    7.9426

 	2025	06	30	22:31:10	   510.36	  279.984	   26.3770	   487.343	   0.0004	   0.00109	    0.0090	     4  	    3  	   465.792	    4.6267	   280.000	   -0.0205	    0.0039	    0.0157	     0.076	    0.0517	    7.2833
 	2025	06	30	22:41:10	   510.53	  279.983	   26.3739	   487.327	   0.0005	   0.00121	    0.0061	     4  	    3  	   465.774	    4.6273	   279.998	   -0.0582	    0.0039	    0.0157	     0.076	    0.0517	    7.2601
 	2025	06	30	22:51:10	   510.70	  279.983	   26.3721	   487.312	   0.0005	   0.00075	    0.0039	     4  	    3  	   465.762	    4.6269	   280.000	   -0.0493	    0.0039	    0.0157	     0.076	    0.0517	    7.2671
 	2025	06	30	23:01:10	   510.86	  279.983	   26.3722	   487.305	   0.0004	   0.00084	    0.0054	     4  	    3  	   465.763	    4.6252	   280.000	   -0.0043	    0.0039	    0.0157	     0.076	    0.0517	    7.2323

 	2025	07	01	00:02:40	   511.89	  284.978	   29.0155	   493.362	   0.0007	   0.00037	    0.0048	     4  	    3  	   471.658	    4.6017	   285.000	    0.0115	    0.0040	    0.0157	     0.077	    0.0499	    6.6647
 	2025	07	01	00:12:40	   512.05	  284.978	   29.0140	   493.355	   0.0005	   0.00054	    0.0052	     4  	    3  	   471.648	    4.6024	   285.000	   -0.0360	    0.0039	    0.0157	     0.077	    0.0499	    6.6874
 	2025	07	01	00:22:40	   512.22	  284.978	   29.0134	   493.359	   0.0006	   0.00072	    0.0037	     4  	    3  	   471.645	    4.6040	   285.000	   -0.0125	    0.0040	    0.0157	     0.077	    0.0500	    6.6669
 	2025	07	01	00:32:40	   512.39	  284.979	   29.0131	   493.350	   0.0008	   0.00093	    0.0091	     4  	    3  	   471.641	    4.6030	   285.000	    0.0128	    0.0040	    0.0157	     0.077	    0.0500	    6.6447

 	2025	07	01	01:27:10	   513.30	  289.983	   31.6733	   499.408	   0.0016	   0.00206	    0.0013	     4  	    3  	   477.565	    4.5739	   290.000	   -0.1290	    0.0042	    0.0158	     0.078	    0.0487	    6.1296
 	2025	07	01	01:37:10	   513.46	  289.984	   31.6681	   499.396	   0.0011	   0.00157	    0.0030	     4  	    3  	   477.532	    4.5785	   290.002	   -0.0970	    0.0040	    0.0157	     0.078	    0.0486	    6.1516
 	2025	07	01	01:47:10	   513.63	  289.985	   31.6650	   499.385	   0.0002	   0.00103	    0.0069	     4  	    3  	   477.512	    4.5804	   290.000	   -0.0597	    0.0039	    0.0157	     0.078	    0.0485	    6.1437
 	2025	07	01	01:57:10	   513.80	  289.983	   31.6624	   499.371	   0.0022	   0.00175	    0.0064	     4  	    3  	   477.501	    4.5801	   290.000	   -0.0440	    0.0045	    0.0158	     0.078	    0.0486	    6.1445

 	2025	07	01	02:53:10	   514.73	  294.974	   34.2768	   505.142	   0.0002	   0.00084	    0.0068	     4  	    3  	   483.132	    4.5558	   295.000	    0.0220	    0.0039	    0.0157	     0.079	    0.0471	    5.7008
 	2025	07	01	03:03:10	   514.90	  294.974	   34.2773	   505.138	   0.0004	   0.00033	    0.0029	     4  	    3  	   483.134	    4.5543	   295.000	    0.0030	    0.0039	    0.0157	     0.079	    0.0471	    5.7123
 	2025	07	01	03:13:10	   515.06	  294.974	   34.2775	   505.144	   0.0003	   0.00074	    0.0039	     4  	    3  	   483.136	    4.5553	   295.000	    0.0047	    0.0039	    0.0157	     0.079	    0.0471	    5.7001
 	2025	07	01	03:23:10	   515.23	  294.974	   34.2766	   505.134	   0.0006	   0.00075	    0.0038	     4  	    3  	   483.130	    4.5544	   295.000	   -0.0105	    0.0040	    0.0157	     0.079	    0.0471	    5.7131

 	2025	07	01	04:17:40	   516.14	  299.974	   36.9090	   510.931	   0.0005	   0.00184	    0.0032	     4  	    3  	   488.798	    4.5281	   299.998	   -0.1095	    0.0039	    0.0158	     0.080	    0.0460	    5.3065
 	2025	07	01	04:27:40	   516.30	  299.976	   36.9043	   510.917	   0.0009	   0.00157	    0.0066	     4  	    3  	   488.769	    4.5314	   300.000	   -0.0853	    0.0040	    0.0157	     0.080	    0.0460	    5.3225
 	2025	07	01	04:37:40	   516.47	  299.972	   36.8991	   510.892	   0.0020	   0.00186	    0.0025	     4  	    3  	   488.748	    4.5308	   300.000	   -0.0770	    0.0044	    0.0158	     0.080	    0.0461	    5.3139
 	2025	07	01	04:47:40	   516.64	  299.974	   36.8972	   510.880	   0.0003	   0.00134	    0.0011	     4  	    3  	   488.733	    4.5317	   300.000	   -0.0398	    0.0039	    0.0157	     0.080	    0.0460	    5.3240

 	2025	07	01	05:44:10	   517.58	  304.985	   39.4948	   516.419	   0.0010	   0.00068	    0.0050	     4  	    3  	   494.151	    4.5063	   305.000	   -0.0525	    0.0040	    0.0157	     0.081	    0.0448	    4.9724
 	2025	07	01	05:54:10	   517.75	  304.985	   39.4936	   516.409	   0.0005	   0.00118	    0.0101	     4  	    3  	   494.144	    4.5059	   305.000	   -0.0175	    0.0039	    0.0157	     0.081	    0.0449	    4.9751
 	2025	07	01	06:04:10	   517.91	  304.985	   39.4929	   516.410	   0.0017	   0.00051	    0.0028	     4  	    3  	   494.141	    4.5065	   305.000	   -0.0205	    0.0043	    0.0157	     0.081	    0.0448	    4.9724
 	2025	07	01	06:14:10	   518.08	  304.985	   39.4948	   516.416	   0.0006	   0.00065	    0.0020	     4  	    3  	   494.151	    4.5058	   305.000	    0.0290	    0.0040	    0.0157	     0.081	    0.0448	    4.9687

 	2025	07	01	07:11:10	   519.03	  309.984	   42.0972	   521.961	   0.0019	   0.00057	    0.0015	     4  	    3  	   499.572	    4.4817	   310.000	   -0.0192	    0.0044	    0.0157	     0.082	    0.0439	    4.6675
 	2025	07	01	07:21:10	   519.20	  309.983	   42.0952	   521.952	   0.0009	   0.00089	    0.0044	     4  	    3  	   499.564	    4.4815	   310.000	   -0.0230	    0.0040	    0.0157	     0.082	    0.0439	    4.6765
 	2025	07	01	07:31:10	   519.36	  309.982	   42.0930	   521.942	   0.0005	   0.00064	    0.0043	     4  	    3  	   499.554	    4.4816	   310.000	   -0.0240	    0.0039	    0.0157	     0.082	    0.0438	    4.6637
 	2025	07	01	07:41:10	   519.53	  309.981	   42.0900	   521.928	   0.0004	   0.00113	    0.0005	     4  	    3  	   499.541	    4.4815	   310.000	   -0.0413	    0.0039	    0.0157	     0.082	    0.0439	    4.6760

 	2025	07	01	08:39:40	   520.50	  314.984	   44.6639	   527.272	   0.0013	   0.00089	    0.0023	     4  	    3  	   504.773	    4.4573	   315.000	    0.0438	    0.0041	    0.0157	     0.082	    0.0430	    4.4056
 	2025	07	01	08:49:40	   520.67	  314.982	   44.6632	   527.267	   0.0002	   0.00177	    0.0058	     4  	    3  	   504.774	    4.4561	   315.000	    0.0025	    0.0039	    0.0158	     0.082	    0.0431	    4.4077
 	2025	07	01	08:59:40	   520.84	  314.982	   44.6621	   527.260	   0.0008	   0.00027	    0.0035	     4  	    3  	   504.767	    4.4561	   315.000	   -0.0267	    0.0040	    0.0157	     0.082	    0.0430	    4.3966
 	2025	07	01	09:09:40	   521.00	  314.982	   44.6603	   527.257	   0.0007	   0.00106	    0.0036	     4  	    3  	   504.759	    4.4573	   315.000	   -0.0175	    0.0040	    0.0157	     0.082	    0.0430	    4.4045


# file for irun =  6: ./R116/R116_2507a.txt                                                           
# pulse-echo; 20250701 11:33:49                                                                                                                                                                                                                                
# R1234yf (Purity 0.9999); Loading at -45C (228.15 K)                                                                                                                                                                                                          
# xxx                                                                                                                                                                                                                                                          
! scanxtime  =      .0                                                                                                                                                                                                                                         
! NTset = 18; nT =  4; nPID =  3                                                                                                                                                                                                                               
!                 T_cell   T_bath   T_room   T_paro dp/dT_max  TconvDelay TrepDelay                                                                                                                                                                            
! Tset array =   240.000  240.000  294.000    0.000   2.0000      1800.0    600.0                                                                                                                                                                              
! Tset array =   245.000  245.000  294.000    0.000   2.0000      1800.0    600.0                                                                                                                                                                              
! Tset array =   250.000  250.000  294.000    0.000   2.0000      1800.0    600.0                                                                                                                                                                              
! Tset array =   255.000  255.000  294.000    0.000   2.0000      1800.0    600.0                                                                                                                                                                              
! Tset array =   260.000  260.000  294.000    0.000   2.0000      1800.0    600.0                                                                                                                                                                              
! Tset array =   265.000  265.000  294.000    0.000   2.0000      1800.0    600.0                                                                                                                                                                              
! Tset array =   270.000  270.000  294.000    0.000   2.0000      1800.0    600.0                                                                                                                                                                              
! Tset array =   275.000  275.000  294.000    0.000   2.0000      1800.0    600.0                                                                                                                                                                              
! Tset array =   280.000  280.000  294.000    0.000   2.0000      1800.0    600.0                                                                                                                                                                              
! Tset array =   285.000  285.000  294.000    0.000   2.0000      1800.0    600.0                                                                                                                                                                              
! Tset array =   290.000  290.000  294.000    0.000   2.0000      1800.0    600.0                                                                                                                                                                              
! Tset array =   295.000  295.000  294.000    0.000   2.0000      1800.0    600.0                                                                                                                                                                              
! Tset array =   300.000  300.000  294.000    0.000   2.0000      1800.0    600.0                                                                                                                                                                              
! Tset array =   305.000  305.000  294.000    0.000   2.0000      1800.0    600.0                                                                                                                                                                              
! Tset array =   310.000  310.000  294.000    0.000   2.0000      1800.0    600.0                                                                                                                                                                              
! Tset array =   315.000  315.000  294.000    0.000   2.0000      1800.0    600.0                                                                                                                                                                              
! Tset array =   320.000  320.000  294.000    0.000   2.0000      1800.0    600.0                                                                                                                                                                              
! Tset array =   240.000  240.000  294.000    0.000   2.0000      1800.0    600.0                                                                                                                                                                              
!   Pset     =    9  Decrease pressure to 3.5 MPa and start next run			                                                                                                                                                                                        
! Terrmax:         0.2000   0.0200   9.9990 999.0000                                                                                                                                                                                                           
! Tsigmax:         0.0200   0.0200   1.0000  99.0000                                                                                                                                                                                                           
! PID_to_T:           1         2         3                                                                                                                                                                                                                    
!   SSheat   =      0.000     0.000     0.000                                                                                                                                                                                                                  
!   SSheat   =      0.000     0.000     0.000                                                                                                                                                                                                                  
!   SSheat   =      0.000     0.000     0.000                                                                                                                                                                                                                  
!   SSheat   =      0.000     0.000     0.000                                                                                                                                                                                                                  
!   SSheat   =      0.000     0.000     0.000                                                                                                                                                                                                                  
!   SSheat   =      0.000     0.000     0.000                                                                                                                                                                                                                  
!   SSheat   =      0.000     0.000     0.000                                                                                                                                                                                                                  
!   SSheat   =      0.000     0.000     0.000                                                                                                                                                                                                                  
!   SSheat   =      0.000     0.000     0.000                                                                                                                                                                                                                  
!   SSheat   =      0.000     0.000     0.000                                                                                                                                                                                                                  
!   SSheat   =      0.000     0.000     0.000                                                                                                                                                                                                                  
!   SSheat   =      0.000     0.000     0.000                                                                                                                                                                                                                  
!   SSheat   =      0.000     0.000     0.000                                                                                                                                                                                                                  
!   SSheat   =      0.000     0.000     0.000                                                                                                                                                                                                                  
!   SSheat   =      0.000     0.000     0.000                                                                                                                                                                                                                  
!   SSheat   =      0.000     0.000     0.000                                                                                                                                                                                                                  
!   SSheat   =      0.000     0.000     0.000                                                                                                                                                                                                                  
!   SSheat   =      0.000     0.000     0.000                                                                                                                                                                                                                  
! IQratio(j):         1         2         3                                                                                                                                                                                                                    
! Qratio =          0.000     0.000     0.000                                                                                                                                                                                                                  
! Qratio =          0.000     0.000     0.000                                                                                                                                                                                                                  
! Qratio =          0.000     0.000     0.000                                                                                                                                                                                                                  
! Qratio =          0.000     0.000     0.000                                                                                                                                                                                                                  
! Qratio =          0.000     0.000     0.000                                                                                                                                                                                                                  
! Qratio =          0.000     0.000     0.000                                                                                                                                                                                                                  
! Qratio =          0.000     0.000     0.000                                                                                                                                                                                                                  
! Qratio =          0.000     0.000     0.000                                                                                                                                                                                                                  
! Qratio =          0.000     0.000     0.000                                                                                                                                                                                                                  
! Qratio =          0.000     0.000     0.000                                                                                                                                                                                                                  
! Qratio =          0.000     0.000     0.000                                                                                                                                                                                                                  
! Qratio =          0.000     0.000     0.000                                                                                                                                                                                                                  
! Qratio =          0.000     0.000     0.000                                                                                                                                                                                                                  
! Qratio =          0.000     0.000     0.000                                                                                                                                                                                                                  
! Qratio =          0.000     0.000     0.000                                                                                                                                                                                                                  
! Qratio =          0.000     0.000     0.000                                                                                                                                                                                                                  
! Qratio =          0.000     0.000     0.000                                                                                                                                                                                                                  
! Qratio =          0.000     0.000     0.000                                                                                                                                                                                                                  
! pulse:     8000000.0       2.500          10      10.000  fpulse/Hz, Vpp, Ncycles, burst_int/ms                                                                                                                                                              
# NPread, MainP =   1    1                                                                                                                                                                                                                                     
# Pbaro =           1                                                                                                                                                                                                                                          
# Tcell, Tbaro =    1    3                                                                                                                                                                                                                                     
# ID_pressure =         131549                                                                                                                                                                                                                                 
# ID_temps    =     162CE_1573   Hart_7341   T100_room      paro_1                                                                                                                                                                                             
# ID_Rstd     =   Tin_22212/03                                                                                                                                                                                                                                 
# echox true                                                                                                                                                                                                                                                   
# echoy true                                                                                                                                                                                                                                                   
! about to initialize F700                                                                                                                                                                                                                                     
! about to initialize DSO                                                                                                                                                                                                                                      
! about to initialize AWG                                                                                                                                                                                                                                      
! about to initialize Keithley 2002                                                                                                                                                                                                                            
! about to initialize HP_3458A                                                                                                                                                                                                                                 
! skip initialization of HP power supplies [PID disabled]                                                                                                                                                                                                      
! initialization complete                                                                                                                                                                                                                                      

 	2025	07	01	12:31:40	   524.37	  239.999	    3.3818	   415.600	   0.0014	   0.00442	    0.0204	     4  	    3  	   398.763	    4.2222	   240.000	   -1.3720	    0.0042	    0.0163	     0.065	    0.0889	   21.8436
 	2025	07	01	12:52:11	   524.71	  239.999	    3.3735	   415.478	   0.0008	   0.00544	    0.0490	     4  	    3  	   398.676	    4.2146	   240.000	   -0.5555	    0.0040	    0.0166	     0.065	    0.0904	   21.5342
 	2025	07	01	13:12:41	   525.05	  239.999	    3.3698	   415.415	   0.0002	   0.00374	    0.0248	     4  	    3  	   398.636	    4.2091	   240.000	   -0.6805	    0.0039	    0.0161	     0.065	    0.0881	   22.1052
 	2025	07	01	13:33:11	   525.40	  239.999	    3.3702	   415.480	   0.0006	   0.00147	    0.0295	     4  	    3  	   398.640	    4.2243	   240.000	    0.0565	    0.0039	    0.0157	     0.065	    0.0864	   22.2817

 	2025	07	01	14:45:42	   526.60	  244.993	    5.0709	   412.948	   0.0004	   0.00218	    0.0144	     3  	    2  	   396.409	    4.1723	   245.000	   -0.4167	    0.0039	    0.0158	     0.065	    0.0856	   21.3952
 	2025	07	01	15:06:12	   526.95	  244.994	    5.0729	   412.970	   0.0006	   0.00437	    0.0449	     4  	    3  	   396.427	    4.1730	   245.000	   -0.0030	    0.0039	    0.0163	     0.065	    0.0876	   21.7298
 	2025	07	01	15:26:42	   527.29	  244.994	    5.0710	   412.963	   0.0004	   0.00072	    0.0107	     3  	    2  	   396.408	    4.1761	   245.000	   -0.0927	    0.0039	    0.0157	     0.065	    0.0849	   21.7295
 	2025	07	01	15:47:12	   527.63	  244.994	    5.0729	   412.748	   0.0005	   0.00127	    0.3385	     4  	    3  	   396.429	    4.1167	   245.000	    0.0917	    0.0039	    0.0157	     0.064	    0.0851	   21.5334

 	2025	07	01	17:00:13	   528.85	  250.002	    7.3279	   417.332	   0.0002	   0.00241	    0.0306	     4  	    3  	   400.412	    4.2257	   250.000	    0.1783	    0.0039	    0.0158	     0.065	    0.0811	   19.7873
 	2025	07	01	17:20:43	   529.19	  250.002	    7.3323	   417.357	   0.0012	   0.00211	    0.0228	     4  	    3  	   400.454	    4.2211	   250.002	    0.1822	    0.0041	    0.0158	     0.065	    0.0810	   19.8548
 	2025	07	01	17:41:13	   529.53	  250.002	    7.3334	   417.383	   0.0007	   0.00084	    0.0120	     4  	    3  	   400.465	    4.2244	   250.000	    0.0110	    0.0040	    0.0157	     0.065	    0.0804	   19.8813
 	2025	07	01	18:01:43	   529.87	  250.002	    7.3355	   417.407	   0.0006	   0.00217	    0.0193	     4  	    3  	   400.485	    4.2254	   250.000	    0.0858	    0.0040	    0.0158	     0.065	    0.0810	   19.5702

 	2025	07	01	19:13:44	   531.07	  254.996	    9.7311	   423.430	   0.0008	   0.00258	    0.0295	     4  	    3  	   406.062	    4.2771	   255.000	    0.3135	    0.0040	    0.0159	     0.066	    0.0764	   17.6685
 	2025	07	01	19:34:14	   531.41	  254.997	    9.7373	   423.483	   0.0007	   0.00228	    0.0261	     4  	    3  	   406.116	    4.2763	   255.000	    0.1928	    0.0040	    0.0158	     0.066	    0.0762	   17.5791
 	2025	07	01	19:54:44	   531.75	  254.995	    9.7393	   423.510	   0.0026	   0.00063	    0.0144	     4  	    3  	   406.142	    4.2765	   255.000	    0.1012	    0.0047	    0.0157	     0.066	    0.0757	   17.4985
 	2025	07	01	20:15:14	   532.10	  254.995	    9.7394	   423.517	   0.0004	   0.00034	    0.0171	     4  	    3  	   406.141	    4.2784	   255.000	    0.0160	    0.0039	    0.0157	     0.066	    0.0755	   17.7233

 	2025	07	01	21:24:14	   533.25	  259.997	   12.1766	   429.907	   0.0010	   0.00112	    0.0047	     4  	    3  	   412.101	    4.3207	   260.000	    0.0535	    0.0040	    0.0157	     0.067	    0.0713	   15.4865
 	2025	07	01	21:44:44	   533.59	  259.996	   12.1776	   429.893	   0.0008	   0.00113	    0.0149	     4  	    3  	   412.112	    4.3145	   259.998	   -0.0133	    0.0040	    0.0157	     0.067	    0.0713	   15.5717
 	2025	07	01	22:05:14	   533.93	  259.998	   12.1960	   430.080	   0.0015	   0.01673	    0.1212	     4  	    3  	   412.268	    4.3204	   260.000	    0.2938	    0.0042	    0.0229	     0.067	    0.0984	   15.4161
 	2025	07	01	22:25:44	   534.27	  259.996	   12.2097	   430.151	   0.0009	   0.00666	    0.0245	     4  	    3  	   412.394	    4.3058	   260.000	    0.5865	    0.0040	    0.0170	     0.067	    0.0761	   15.5358

 	2025	07	01	23:36:44	   535.45	  264.988	   14.6495	   436.542	   0.0006	   0.00122	    0.0008	     4  	    3  	   418.379	    4.3413	   265.000	   -0.0655	    0.0040	    0.0157	     0.068	    0.0674	   13.7086
 	2025	07	01	23:57:14	   535.80	  264.988	   14.6471	   436.530	   0.0006	   0.00102	    0.0052	     4  	    3  	   418.359	    4.3435	   265.000	   -0.0455	    0.0040	    0.0157	     0.068	    0.0674	   13.6986
 	2025	07	02	00:17:44	   536.14	  264.987	   14.6482	   436.528	   0.0005	   0.00057	    0.0091	     4  	    3  	   418.372	    4.3398	   264.998	    0.0212	    0.0039	    0.0157	     0.068	    0.0673	   13.7433
 	2025	07	02	00:38:14	   536.48	  264.989	   14.6671	   436.699	   0.0020	   0.01389	    0.0688	     4  	    3  	   418.523	    4.3430	   264.998	    0.2335	    0.0044	    0.0209	     0.068	    0.0854	   13.5638

 	2025	07	02	01:45:44	   537.60	  269.983	   17.1287	   443.125	   0.0011	   0.00130	    0.0129	     4  	    3  	   424.637	    4.3539	   270.000	   -0.0378	    0.0041	    0.0157	     0.069	    0.0640	   12.0843
 	2025	07	02	02:06:14	   537.95	  269.984	   17.1273	   443.109	   0.0010	   0.00102	    0.0054	     4  	    3  	   424.624	    4.3533	   270.000	   -0.0377	    0.0040	    0.0157	     0.069	    0.0639	   12.0856
 	2025	07	02	02:26:44	   538.29	  269.983	   17.1257	   443.099	   0.0011	   0.00122	    0.0049	     4  	    3  	   424.612	    4.3537	   270.000	   -0.0283	    0.0041	    0.0157	     0.069	    0.0640	   12.1331
 	2025	07	02	02:47:14	   538.63	  269.985	   17.1454	   443.261	   0.0003	   0.01515	    0.0710	     4  	    3  	   424.762	    4.3551	   270.002	    0.2045	    0.0039	    0.0218	     0.069	    0.0833	   12.0343

 	2025	07	02	03:53:44	   539.74	  274.978	   19.6089	   449.616	   0.0006	   0.00186	    0.0171	     4  	    3  	   430.839	    4.3582	   275.000	   -0.0473	    0.0040	    0.0158	     0.070	    0.0611	   10.7118
 	2025	07	02	04:14:14	   540.08	  274.978	   19.6045	   449.571	   0.0010	   0.00249	    0.0067	     4  	    3  	   430.804	    4.3563	   275.000	   -0.0615	    0.0040	    0.0158	     0.070	    0.0614	   10.7392
 	2025	07	02	04:34:44	   540.42	  274.978	   19.6046	   449.567	   0.0008	   0.00202	    0.0137	     4  	    3  	   430.805	    4.3552	   275.000	   -0.0323	    0.0040	    0.0158	     0.070	    0.0612	   10.7532
 	2025	07	02	04:55:14	   540.76	  274.978	   19.6256	   449.737	   0.0023	   0.01320	    0.0497	     4  	    3  	   430.962	    4.3566	   274.998	    0.2157	    0.0045	    0.0205	     0.070	    0.0750	   10.7396

 	2025	07	02	06:01:44	   541.87	  279.983	   22.0936	   456.003	   0.0021	   0.00123	    0.0066	     4  	    3  	   436.978	    4.3538	   280.000	   -0.0880	    0.0044	    0.0157	     0.071	    0.0583	    9.6569
 	2025	07	02	06:22:14	   542.21	  279.983	   22.0918	   455.989	   0.0007	   0.00067	    0.0115	     4  	    3  	   436.966	    4.3534	   280.000	   -0.0213	    0.0040	    0.0157	     0.071	    0.0582	    9.6314
 	2025	07	02	06:42:44	   542.55	  279.983	   22.0947	   456.008	   0.0003	   0.00234	    0.0105	     4  	    3  	   436.986	    4.3529	   280.000	    0.0168	    0.0039	    0.0158	     0.071	    0.0586	    9.6220
 	2025	07	02	07:03:14	   542.90	  279.984	   22.1059	   456.076	   0.0015	   0.00656	    0.0350	     4  	    3  	   437.063	    4.3501	   280.000	    0.1170	    0.0042	    0.0170	     0.071	    0.0616	    9.6172

 	2025	07	02	08:09:14	   544.00	  284.978	   24.5754	   462.298	   0.0010	   0.00084	    0.0048	     4  	    3  	   443.050	    4.3443	   285.000	   -0.0198	    0.0040	    0.0157	     0.072	    0.0558	    8.6820
 	2025	07	02	08:29:44	   544.34	  284.978	   24.5736	   462.278	   0.0007	   0.00154	    0.0050	     4  	    3  	   443.038	    4.3428	   285.000	   -0.0193	    0.0040	    0.0157	     0.072	    0.0560	    8.6957
 	2025	07	02	08:50:14	   544.68	  284.978	   24.5733	   462.275	   0.0008	   0.00110	    0.0082	     4  	    3  	   443.036	    4.3425	   285.000	   -0.0147	    0.0040	    0.0157	     0.072	    0.0559	    8.6406
 	2025	07	02	09:10:43	   545.02	  284.978	   24.5726	   462.280	   0.0022	   0.00148	    0.0049	     4  	    3  	   443.032	    4.3447	   285.000	   -0.0112	    0.0045	    0.0157	     0.072	    0.0560	    8.6843

 	2025	07	02	10:16:44	   546.12	  289.984	   27.0456	   468.399	   0.0010	   0.00081	    0.0067	     4  	    3  	   448.953	    4.3316	   290.002	    0.0288	    0.0040	    0.0157	     0.073	    0.0538	    7.9020
 	2025	07	02	10:37:14	   546.46	  289.984	   27.0474	   468.405	   0.0024	   0.00204	    0.0038	     4  	    3  	   448.964	    4.3302	   290.000	    0.0168	    0.0046	    0.0158	     0.073	    0.0540	    7.9049
 	2025	07	02	10:57:44	   546.80	  289.984	   27.0484	   468.412	   0.0008	   0.00064	    0.0060	     4  	    3  	   448.971	    4.3300	   290.000	    0.0223	    0.0040	    0.0157	     0.073	    0.0537	    7.8630
 	2025	07	02	11:18:14	   547.15	  289.983	   27.0474	   468.416	   0.0010	   0.00094	    0.0018	     4  	    3  	   448.966	    4.3322	   289.998	   -0.0083	    0.0040	    0.0157	     0.073	    0.0538	    7.8958

 	2025	07	02	12:25:14	   548.26	  294.974	   29.5063	   474.393	   0.0026	   0.00180	    0.0159	     4  	    3  	   454.764	    4.3163	   295.000	    0.0227	    0.0047	    0.0158	     0.074	    0.0521	    7.1861
 	2025	07	02	12:45:44	   548.60	  294.973	   29.4986	   474.333	   0.0018	   0.00422	    0.0089	     4  	    3  	   454.717	    4.3138	   295.000	   -0.0478	    0.0043	    0.0162	     0.074	    0.0531	    7.1831
 	2025	07	02	13:06:14	   548.95	  294.973	   29.4925	   474.301	   0.0006	   0.00232	    0.0094	     4  	    3  	   454.680	    4.3153	   295.000	   -0.0788	    0.0040	    0.0158	     0.074	    0.0522	    7.1973
 	2025	07	02	13:26:44	   549.29	  294.972	   29.4873	   474.269	   0.0010	   0.00185	    0.0091	     4  	    3  	   454.649	    4.3154	   295.000	   -0.0498	    0.0040	    0.0158	     0.074	    0.0521	    7.2237

 	2025	07	02	14:34:43	   550.42	  299.975	   31.9384	   480.112	   0.0023	   0.00050	    0.0077	     4  	    3  	   460.321	    4.2995	   300.000	    0.0223	    0.0045	    0.0157	     0.075	    0.0503	    6.6149
 	2025	07	02	14:55:14	   550.76	  299.975	   31.9376	   480.113	   0.0010	   0.00063	    0.0045	     4  	    3  	   460.317	    4.3004	   300.000	   -0.0035	    0.0040	    0.0157	     0.075	    0.0503	    6.6266
 	2025	07	02	15:15:44	   551.10	  299.974	   31.9378	   480.115	   0.0007	   0.00058	    0.0025	     4  	    3  	   460.320	    4.3002	   300.000	    0.0003	    0.0040	    0.0157	     0.075	    0.0503	    6.6230
 	2025	07	02	15:36:14	   551.45	  299.975	   31.9370	   480.113	   0.0007	   0.00079	    0.0042	     4  	    3  	   460.314	    4.3011	   300.000	   -0.0097	    0.0040	    0.0157	     0.075	    0.0503	    6.6124

 	2025	07	02	16:41:44	   552.54	  304.985	   34.3863	   485.854	   0.0003	   0.00083	    0.0073	     4  	    3  	   465.908	    4.2810	   305.000	    0.0077	    0.0039	    0.0157	     0.076	    0.0488	    6.1161
 	2025	07	02	17:02:14	   552.88	  304.985	   34.3870	   485.862	   0.0010	   0.00070	    0.0018	     4  	    3  	   465.913	    4.2818	   305.002	    0.0100	    0.0040	    0.0157	     0.076	    0.0488	    6.1267
 	2025	07	02	17:22:44	   553.22	  304.984	   34.3868	   485.863	   0.0011	   0.00088	    0.0068	     4  	    3  	   465.912	    4.2820	   305.000	   -0.0063	    0.0041	    0.0157	     0.076	    0.0488	    6.1295
 	2025	07	02	17:43:14	   553.56	  304.985	   34.3871	   485.860	   0.0022	   0.00121	    0.0103	     4  	    3  	   465.913	    4.2813	   305.000	   -0.0008	    0.0045	    0.0157	     0.076	    0.0489	    6.1136

 	2025	07	02	18:49:14	   554.66	  309.982	   36.8227	   491.485	   0.0009	   0.00125	    0.0070	     4  	    3  	   471.398	    4.2610	   310.000	    0.0545	    0.0040	    0.0157	     0.077	    0.0475	    5.6896
 	2025	07	02	19:09:44	   555.00	  309.982	   36.8260	   491.500	   0.0007	   0.00086	    0.0057	     4  	    3  	   471.416	    4.2603	   310.000	    0.0302	    0.0040	    0.0157	     0.077	    0.0475	    5.6819
 	2025	07	02	19:30:14	   555.35	  309.984	   36.8278	   491.515	   0.0009	   0.00152	    0.0070	     4  	    3  	   471.424	    4.2619	   310.000	    0.0132	    0.0040	    0.0157	     0.077	    0.0476	    5.6901
 	2025	07	02	19:50:44	   555.69	  309.982	   36.8278	   491.515	   0.0015	   0.00073	    0.0025	     4  	    3  	   471.426	    4.2614	   309.998	    0.0110	    0.0042	    0.0157	     0.077	    0.0475	    5.6865

 	2025	07	02	20:56:44	   556.79	  314.983	   39.2502	   497.002	   0.0017	   0.00058	    0.0037	     4  	    3  	   476.783	    4.2406	   315.000	    0.0143	    0.0043	    0.0157	     0.078	    0.0463	    5.3023
 	2025	07	02	21:17:14	   557.13	  314.983	   39.2500	   497.001	   0.0019	   0.00118	    0.0079	     4  	    3  	   476.781	    4.2410	   315.007	    0.0025	    0.0043	    0.0157	     0.078	    0.0464	    5.3061
 	2025	07	02	21:37:44	   557.47	  314.983	   39.2492	   497.005	   0.0011	   0.00048	    0.0049	     4  	    3  	   476.777	    4.2426	   315.000	   -0.0103	    0.0041	    0.0157	     0.078	    0.0463	    5.3015
 	2025	07	02	21:58:14	   557.81	  314.982	   39.2477	   496.995	   0.0022	   0.00151	    0.0091	     4  	    3  	   476.770	    4.2421	   315.000	   -0.0077	    0.0045	    0.0157	     0.078	    0.0464	    5.3057

 	2025	07	02	23:25:14	   559.26	  319.982	   41.6595	   502.386	   0.0006	   0.00097	    0.0040	     4  	    3  	   482.026	    4.2237	   320.000	    0.0045	    0.0039	    0.0157	     0.078	    0.0453	    4.9647
 	2025	07	02	23:45:44	   559.60	  319.982	   41.6605	   502.387	   0.0030	   0.00102	    0.0023	     4  	    3  	   482.033	    4.2226	   320.000	    0.0083	    0.0049	    0.0157	     0.078	    0.0453	    4.9681
 	2025	07	03	00:06:14	   559.95	  319.981	   41.6588	   502.376	   0.0022	   0.00085	    0.0021	     4  	    3  	   482.025	    4.2220	   320.000	   -0.0093	    0.0045	    0.0157	     0.078	    0.0453	    4.9686
 	2025	07	03	00:26:44	   560.29	  319.983	   41.6618	   502.395	   0.0021	   0.00485	    0.0211	     4  	    3  	   482.038	    4.2232	   320.000	    0.0052	    0.0044	    0.0164	     0.078	    0.0463	    4.9668


# file for irun =  7: ./R116/R116_2507b_sel.txt                                                       
# pulse-echo; 20250703 07:49:59                                                                                                                                                                                                                                
# R1234yf (Purity 0.9999); Loading at -45C (228.15 K)                                                                                                                                                                                                          
# xxx                                                                                                                                                                                                                                                          
! scanxtime  =      .0                                                                                                                                                                                                                                         
! NTset = 17; nT =  4; nPID =  3                                                                                                                                                                                                                               
!                 T_cell   T_bath   T_room   T_paro dp/dT_max  TconvDelay TrepDelay                                                                                                                                                                            
! Tset array =   245.000  245.000  294.000    0.000   2.0000      1800.0    600.0                                                                                                                                                                              
!   Pset     =    9  Decrease pressure to 3.5 MPa and start next run                                                                                                                                                                                           
! Tset array =   250.000  250.000  294.000    0.000   2.0000      1800.0    600.0                                                                                                                                                                              
! Tset array =   255.000  255.000  294.000    0.000   2.0000      1800.0    600.0                                                                                                                                                                              
! Tset array =   260.000  260.000  294.000    0.000   2.0000      1800.0    600.0                                                                                                                                                                              
! Tset array =   265.000  265.000  294.000    0.000   2.0000      1800.0    600.0                                                                                                                                                                              
! Tset array =   270.000  270.000  294.000    0.000   2.0000      1800.0    600.0                                                                                                                                                                              
! Tset array =   275.000  275.000  294.000    0.000   2.0000      1800.0    600.0                                                                                                                                                                              
! Tset array =   280.000  280.000  294.000    0.000   2.0000      1800.0    600.0                                                                                                                                                                              
! Tset array =   285.000  285.000  294.000    0.000   2.0000      1800.0    600.0                                                                                                                                                                              
! Tset array =   290.000  290.000  294.000    0.000   2.0000      1800.0    600.0                                                                                                                                                                              
! Tset array =   295.000  295.000  294.000    0.000   2.0000      1800.0    600.0                                                                                                                                                                              
! Tset array =   300.000  300.000  294.000    0.000   2.0000      1800.0    600.0                                                                                                                                                                              
! Tset array =   305.000  305.000  294.000    0.000   2.0000      1800.0    600.0                                                                                                                                                                              
! Tset array =   310.000  310.000  294.000    0.000   2.0000      1800.0    600.0                                                                                                                                                                              
! Tset array =   315.000  315.000  294.000    0.000   2.0000      1800.0    600.0                                                                                                                                                                              
! Tset array =   320.000  320.000  294.000    0.000   2.0000      1800.0    600.0                                                                                                                                                                              
! Tset array =   250.000  250.000  294.000    0.000   2.0000      1800.0    600.0                                                                                                                                                                              
!   Pset     =    9  Decrease pressure to 3.5 MPa and start next run			                                                                                                                                                                                        
! Terrmax:         0.2000   0.0200   9.9990 999.0000                                                                                                                                                                                                           
! Tsigmax:         0.0200   0.0200   1.0000  99.0000                                                                                                                                                                                                           
! PID_to_T:           1         2         3                                                                                                                                                                                                                    
!   SSheat   =      0.000     0.000     0.000                                                                                                                                                                                                                  
!   SSheat   =      0.000     0.000     0.000                                                                                                                                                                                                                  
!   SSheat   =      0.000     0.000     0.000                                                                                                                                                                                                                  
!   SSheat   =      0.000     0.000     0.000                                                                                                                                                                                                                  
!   SSheat   =      0.000     0.000     0.000                                                                                                                                                                                                                  
!   SSheat   =      0.000     0.000     0.000                                                                                                                                                                                                                  
!   SSheat   =      0.000     0.000     0.000                                                                                                                                                                                                                  
!   SSheat   =      0.000     0.000     0.000                                                                                                                                                                                                                  
!   SSheat   =      0.000     0.000     0.000                                                                                                                                                                                                                  
!   SSheat   =      0.000     0.000     0.000                                                                                                                                                                                                                  
!   SSheat   =      0.000     0.000     0.000                                                                                                                                                                                                                  
!   SSheat   =      0.000     0.000     0.000                                                                                                                                                                                                                  
!   SSheat   =      0.000     0.000     0.000                                                                                                                                                                                                                  
!   SSheat   =      0.000     0.000     0.000                                                                                                                                                                                                                  
!   SSheat   =      0.000     0.000     0.000                                                                                                                                                                                                                  
!   SSheat   =      0.000     0.000     0.000                                                                                                                                                                                                                  
!   SSheat   =      0.000     0.000     0.000                                                                                                                                                                                                                  
! IQratio(j):         1         2         3                                                                                                                                                                                                                    
! Qratio =          0.000     0.000     0.000                                                                                                                                                                                                                  
! Qratio =          0.000     0.000     0.000                                                                                                                                                                                                                  
! Qratio =          0.000     0.000     0.000                                                                                                                                                                                                                  
! Qratio =          0.000     0.000     0.000                                                                                                                                                                                                                  
! Qratio =          0.000     0.000     0.000                                                                                                                                                                                                                  
! Qratio =          0.000     0.000     0.000                                                                                                                                                                                                                  
! Qratio =          0.000     0.000     0.000                                                                                                                                                                                                                  
! Qratio =          0.000     0.000     0.000                                                                                                                                                                                                                  
! Qratio =          0.000     0.000     0.000                                                                                                                                                                                                                  
! Qratio =          0.000     0.000     0.000                                                                                                                                                                                                                  
! Qratio =          0.000     0.000     0.000                                                                                                                                                                                                                  
! Qratio =          0.000     0.000     0.000                                                                                                                                                                                                                  
! Qratio =          0.000     0.000     0.000                                                                                                                                                                                                                  
! Qratio =          0.000     0.000     0.000                                                                                                                                                                                                                  
! Qratio =          0.000     0.000     0.000                                                                                                                                                                                                                  
! Qratio =          0.000     0.000     0.000                                                                                                                                                                                                                  
! Qratio =          0.000     0.000     0.000                                                                                                                                                                                                                  
! pulse:     8000000.0       2.500          10      10.000  fpulse/Hz, Vpp, Ncycles, burst_int/ms                                                                                                                                                              
# NPread, MainP =   1    1                                                                                                                                                                                                                                     
# Pbaro =           1                                                                                                                                                                                                                                          
# Tcell, Tbaro =    1    3                                                                                                                                                                                                                                     
# ID_pressure =         131549                                                                                                                                                                                                                                 
# ID_temps    =     162CE_1573   Hart_7341   T100_room      paro_1                                                                                                                                                                                             
# ID_Rstd     =   Tin_22212/03                                                                                                                                                                                                                                 
# echox true                                                                                                                                                                                                                                                   
# echoy true                                                                                                                                                                                                                                                   
! about to initialize F700                                                                                                                                                                                                                                     
! about to initialize DSO                                                                                                                                                                                                                                      
! about to initialize AWG                                                                                                                                                                                                                                      
! about to initialize Keithley 2002                                                                                                                                                                                                                            
! about to initialize HP_3458A                                                                                                                                                                                                                                 
! skip initialization of HP power supplies [PID disabled]                                                                                                                                                                                                      
! initialization complete                                                                                                                                                                                                                                      

 	2025	07	03	08:57:10	   568.80	  244.994	    3.4799	   393.146	   0.0004	   0.00290	    0.3672	     3  	    2  	   379.124	    3.6986	   245.000	   -0.1673	    0.0039	    0.0159	     0.061	    0.0978	   24.4327
 	2025	07	03	09:17:41	   569.14	  244.994	    3.4837	   392.935	   0.0000	   0.00181	    0.0000	     2  	    1  	   379.168	    3.6308	   245.000	    0.4870	    0.0039	    0.0158	     0.061	    0.0970	   24.7893
 	2025	07	03	10:05:11	   569.93	  244.994	    3.4861	   393.248	   0.0006	   0.00091	    0.4214	     3  	    2  	   379.197	    3.7054	   245.000	    0.0367	    0.0040	    0.0157	     0.061	    0.0965	   25.2778

 	2025	07	03	11:18:12	   571.15	  250.002	    5.2975	   393.428	   0.0004	   0.00178	    0.2977	     4  	    3  	   379.327	    3.7173	   250.000	    0.2323	    0.0039	    0.0158	     0.061	    0.0938	   23.6332
 	2025	07	03	11:32:11	   571.38	  250.002	    5.3018	   393.289	   0.0007	   0.00240	    0.0000	     2  	    1  	   379.374	    3.6678	   250.000	    0.2645	    0.0040	    0.0158	     0.061	    0.0942	   23.5795
 	2025	07	03	11:52:41	   571.72	  250.002	    5.3061	   393.322	   0.0005	   0.00109	    0.0000	     2  	    1  	   379.421	    3.6637	   250.000	    0.2750	    0.0039	    0.0157	     0.061	    0.0934	   23.9220
 	2025	07	03	12:19:42	   572.17	  250.002	    5.3090	   393.656	   0.0015	   0.00120	    0.4055	     3  	    2  	   379.453	    3.7429	   250.000	    0.1063	    0.0042	    0.0157	     0.061	    0.0934	   24.2800

 	2025	07	03	13:23:42	   573.24	  254.995	    7.4824	   399.067	   0.0005	   0.00052	    0.0000	     2  	    1  	   384.047	    3.9112	   255.000	    0.2040	    0.0039	    0.0157	     0.062	    0.0874	   22.7192
 	2025	07	03	13:50:43	   573.69	  254.995	    7.4854	   398.692	   0.0008	   0.00096	    0.3234	     4  	    3  	   384.077	    3.8051	   255.000	    0.0983	    0.0040	    0.0157	     0.062	    0.0876	   22.1844
 	2025	07	03	14:04:42	   573.92	  254.998	    7.4882	   398.521	   0.0028	   0.00144	    0.0000	     2  	    1  	   384.097	    3.7554	   255.000	    0.1205	    0.0048	    0.0157	     0.062	    0.0879	   22.3891
 	2025	07	03	14:31:43	   574.37	  254.995	    7.4879	   399.105	   0.0005	   0.00103	    0.0053	     4  	    3  	   384.103	    3.9058	   255.000	    0.0280	    0.0039	    0.0157	     0.062	    0.0875	   22.7896

 	2025	07	03	15:43:14	   575.56	  259.996	    9.7645	   405.381	   0.0005	   0.00076	    0.0079	     4  	    3  	   389.848	    3.9845	   260.000	    0.0610	    0.0039	    0.0157	     0.063	    0.0818	   20.6115
 	2025	07	03	16:03:44	   575.90	  259.996	    9.7649	   405.383	   0.0007	   0.00110	    0.0106	     4  	    3  	   389.851	    3.9840	   260.000	    0.0123	    0.0040	    0.0157	     0.063	    0.0819	   20.5808
 	2025	07	03	16:24:14	   576.25	  259.996	    9.7670	   405.415	   0.0008	   0.00111	    0.0069	     4  	    3  	   389.872	    3.9867	   260.000	    0.0550	    0.0040	    0.0157	     0.063	    0.0819	   20.5050
 	2025	07	03	16:44:44	   576.59	  259.996	    9.7683	   405.422	   0.0002	   0.00150	    0.0185	     4  	    3  	   389.886	    3.9847	   260.000	    0.0478	    0.0039	    0.0157	     0.063	    0.0821	   20.5403

 	2025	07	03	17:57:14	   577.80	  264.988	   12.0864	   412.059	   0.0003	   0.00043	    0.0109	     4  	    3  	   396.055	    4.0410	   265.000	    0.0243	    0.0039	    0.0157	     0.064	    0.0767	   18.1812
 	2025	07	03	18:17:44	   578.14	  264.988	   12.0872	   412.061	   0.0005	   0.00064	    0.0065	     4  	    3  	   396.064	    4.0389	   265.000	    0.0283	    0.0039	    0.0157	     0.064	    0.0767	   18.2101
 	2025	07	03	18:38:15	   578.48	  264.988	   12.0877	   412.068	   0.0007	   0.00068	    0.0029	     4  	    3  	   396.067	    4.0401	   265.000	   -0.0045	    0.0040	    0.0157	     0.064	    0.0767	   18.2574
 	2025	07	03	18:58:44	   578.82	  264.987	   12.0870	   412.058	   0.0005	   0.00098	    0.0049	     4  	    3  	   396.063	    4.0383	   265.000	   -0.0210	    0.0039	    0.0157	     0.064	    0.0768	   18.1074

 	2025	07	03	20:10:44	   580.02	  269.984	   14.4236	   418.747	   0.0013	   0.00049	    0.0069	     4  	    3  	   402.337	    4.0787	   269.995	   -0.1133	    0.0041	    0.0157	     0.065	    0.0722	   15.8034
 	2025	07	03	20:31:14	   580.36	  269.984	   14.4226	   418.743	   0.0008	   0.00098	    0.0098	     4  	    3  	   402.329	    4.0798	   270.000	   -0.0180	    0.0040	    0.0157	     0.065	    0.0723	   15.8788
 	2025	07	03	20:51:44	   580.70	  269.983	   14.4238	   418.749	   0.0029	   0.00082	    0.0055	     4  	    3  	   402.340	    4.0785	   270.000	    0.0123	    0.0048	    0.0157	     0.065	    0.0723	   15.8239
 	2025	07	03	21:12:14	   581.05	  269.983	   14.4229	   418.733	   0.0023	   0.00132	    0.0054	     4  	    3  	   402.333	    4.0763	   270.000	    0.0010	    0.0045	    0.0157	     0.065	    0.0724	   15.8812

 	2025	07	03	22:20:14	   582.18	  274.977	   16.7686	   425.387	   0.0031	   0.00148	    0.0064	     4  	    3  	   408.620	    4.1032	   275.000	    0.0110	    0.0050	    0.0157	     0.066	    0.0685	   13.9835
 	2025	07	03	22:40:44	   582.52	  274.979	   16.7687	   425.381	   0.0005	   0.00069	    0.0036	     4  	    3  	   408.617	    4.1026	   275.000	    0.0138	    0.0039	    0.0157	     0.066	    0.0682	   13.9748
 	2025	07	03	23:01:14	   582.86	  274.977	   16.7667	   425.369	   0.0012	   0.00072	    0.0035	     4  	    3  	   408.603	    4.1031	   275.000	   -0.0345	    0.0041	    0.0157	     0.066	    0.0683	   13.8634
 	2025	07	03	23:21:44	   583.20	  274.978	   16.7670	   425.379	   0.0008	   0.00048	    0.0019	     4  	    3  	   408.605	    4.1054	   275.000	   -0.0005	    0.0040	    0.0157	     0.066	    0.0682	   14.0431

 	2025	07	04	00:28:14	   584.31	  279.982	   19.1188	   431.921	   0.0021	   0.00158	    0.0045	     4  	    3  	   414.836	    4.1185	   280.000	    0.0417	    0.0044	    0.0157	     0.067	    0.0650	   12.2354
 	2025	07	04	00:48:44	   584.65	  279.984	   19.1205	   431.920	   0.0007	   0.00108	    0.0083	     4  	    3  	   414.845	    4.1160	   280.000	    0.0325	    0.0040	    0.0157	     0.067	    0.0648	   12.2361
 	2025	07	04	01:09:14	   585.00	  279.983	   19.1213	   431.926	   0.0010	   0.00077	    0.0050	     4  	    3  	   414.854	    4.1150	   280.000	    0.0177	    0.0040	    0.0157	     0.067	    0.0648	   12.3911
 	2025	07	04	01:29:44	   585.34	  279.984	   19.1231	   431.946	   0.0008	   0.00182	    0.0116	     4  	    3  	   414.865	    4.1173	   280.000	    0.0178	    0.0040	    0.0158	     0.067	    0.0650	   12.3838

 	2025	07	04	02:36:14	   586.45	  284.978	   21.4718	   438.376	   0.0004	   0.00111	    0.0041	     4  	    3  	   421.014	    4.1240	   285.002	    0.0205	    0.0039	    0.0157	     0.068	    0.0618	   10.9776
 	2025	07	04	02:56:44	   586.79	  284.978	   21.4717	   438.371	   0.0006	   0.00034	    0.0023	     4  	    3  	   421.012	    4.1232	   285.000	   -0.0087	    0.0039	    0.0157	     0.068	    0.0617	   10.9499
 	2025	07	04	03:17:14	   587.13	  284.978	   21.4697	   438.358	   0.0009	   0.00125	    0.0160	     4  	    3  	   420.999	    4.1234	   285.000	   -0.0085	    0.0040	    0.0157	     0.068	    0.0618	   10.9948
 	2025	07	04	03:37:45	   587.47	  284.978	   21.4700	   438.357	   0.0005	   0.00134	    0.0049	     4  	    3  	   421.000	    4.1228	   285.000	   -0.0115	    0.0039	    0.0157	     0.068	    0.0618	   10.9828

 	2025	07	04	04:43:44	   588.57	  289.983	   23.8165	   444.627	   0.0009	   0.00125	    0.0116	     4  	    3  	   427.028	    4.1212	   290.000	   -0.0093	    0.0040	    0.0157	     0.069	    0.0591	    9.8069
 	2025	07	04	05:04:14	   588.91	  289.985	   23.8205	   444.655	   0.0011	   0.00172	    0.0106	     4  	    3  	   427.054	    4.1216	   290.000	    0.0500	    0.0040	    0.0157	     0.069	    0.0592	    9.7915
 	2025	07	04	05:24:44	   589.25	  289.984	   23.8233	   444.679	   0.0007	   0.00104	    0.0057	     4  	    3  	   427.075	    4.1220	   290.000	    0.0430	    0.0040	    0.0157	     0.069	    0.0591	    9.7914
 	2025	07	04	05:45:14	   589.60	  289.984	   23.8257	   444.691	   0.0007	   0.00047	    0.0067	     4  	    3  	   427.091	    4.1210	   290.000	    0.0252	    0.0040	    0.0157	     0.069	    0.0590	    9.7861

 	2025	07	04	06:50:44	   590.69	  294.973	   26.1579	   450.798	   0.0005	   0.00048	    0.0013	     4  	    3  	   432.976	    4.1161	   295.000	   -0.0300	    0.0039	    0.0157	     0.070	    0.0566	    8.8640
 	2025	07	04	07:11:14	   591.03	  294.973	   26.1576	   450.802	   0.0007	   0.00094	    0.0032	     4  	    3  	   432.974	    4.1177	   295.000	    0.0005	    0.0040	    0.0157	     0.070	    0.0567	    8.8260
 	2025	07	04	07:31:44	   591.37	  294.973	   26.1574	   450.794	   0.0007	   0.00095	    0.0058	     4  	    3  	   432.973	    4.1160	   295.000	   -0.0023	    0.0040	    0.0157	     0.070	    0.0567	    8.8283
 	2025	07	04	07:52:14	   591.71	  294.972	   26.1584	   450.797	   0.0006	   0.00131	    0.0058	     4  	    3  	   432.981	    4.1146	   295.000	    0.0035	    0.0040	    0.0157	     0.070	    0.0567	    8.8277

 	2025	07	04	08:57:44	   592.80	  299.975	   28.4922	   456.803	   0.0008	   0.00079	    0.0079	     4  	    3  	   438.779	    4.1076	   300.000	    0.0287	    0.0040	    0.0157	     0.071	    0.0546	    8.0400
 	2025	07	04	09:18:14	   593.15	  299.976	   28.4943	   456.812	   0.0039	   0.00057	    0.0059	     4  	    3  	   438.791	    4.1071	   300.000	    0.0190	    0.0055	    0.0157	     0.071	    0.0546	    8.0392
 	2025	07	04	09:38:44	   593.49	  299.975	   28.4958	   456.820	   0.0024	   0.00082	    0.0078	     4  	    3  	   438.801	    4.1063	   300.000	    0.0135	    0.0046	    0.0157	     0.071	    0.0546	    8.0218
 	2025	07	04	09:59:14	   593.83	  299.974	   28.4974	   456.826	   0.0005	   0.00080	    0.0042	     4  	    3  	   438.815	    4.1046	   300.000	    0.0168	    0.0039	    0.0157	     0.071	    0.0546	    8.0268

 	2025	07	04	11:04:44	   594.92	  304.984	   30.8230	   462.675	   0.0006	   0.00114	    0.0039	     4  	    3  	   444.478	    4.0940	   305.000	   -0.0255	    0.0040	    0.0157	     0.072	    0.0527	    7.3375
 	2025	07	04	11:25:14	   595.26	  304.984	   30.8239	   462.681	   0.0016	   0.00137	    0.0048	     4  	    3  	   444.483	    4.0941	   305.000	   -0.0035	    0.0042	    0.0157	     0.072	    0.0528	    7.3426
 	2025	07	04	11:45:44	   595.60	  304.985	   30.8238	   462.686	   0.0015	   0.00029	    0.0040	     4  	    3  	   444.482	    4.0956	   305.000	    0.0118	    0.0042	    0.0157	     0.072	    0.0527	    7.3467
 	2025	07	04	12:06:14	   595.95	  304.984	   30.8246	   462.691	   0.0014	   0.00108	    0.0086	     4  	    3  	   444.488	    4.0953	   305.000	    0.0000	    0.0042	    0.0157	     0.072	    0.0527	    7.3516

 	2025	07	04	13:28:14	   597.31	  309.982	   33.1412	   468.433	   0.0004	   0.00021	    0.0061	     4  	    3  	   450.055	    4.0835	   310.000	   -0.0092	    0.0039	    0.0157	     0.073	    0.0510	    6.7542
 	2025	07	04	13:48:44	   597.65	  309.982	   33.1429	   468.438	   0.0009	   0.00074	    0.0046	     4  	    3  	   450.066	    4.0821	   310.000	    0.0145	    0.0040	    0.0157	     0.073	    0.0510	    6.7596
 	2025	07	04	14:09:14	   598.00	  309.983	   33.1453	   468.450	   0.0011	   0.00106	    0.0041	     4  	    3  	   450.078	    4.0818	   310.000	    0.0185	    0.0040	    0.0157	     0.073	    0.0511	    6.7554
 	2025	07	04	14:29:44	   598.34	  309.982	   33.1463	   468.453	   0.0009	   0.00063	    0.0026	     4  	    3  	   450.086	    4.0808	   310.000	    0.0120	    0.0040	    0.0157	     0.073	    0.0510	    6.7553

 	2025	07	04	15:35:44	   599.44	  314.982	   35.4489	   474.041	   0.0015	   0.00031	    0.0070	     4  	    3  	   455.508	    4.0687	   315.000	    0.0045	    0.0042	    0.0157	     0.074	    0.0495	    6.2475
 	2025	07	04	15:56:14	   599.78	  314.981	   35.4492	   474.042	   0.0006	   0.00073	    0.0055	     4  	    3  	   455.511	    4.0683	   315.000	   -0.0010	    0.0040	    0.0157	     0.074	    0.0495	    6.2477
 	2025	07	04	16:16:44	   600.12	  314.982	   35.4483	   474.037	   0.0005	   0.00068	    0.0014	     4  	    3  	   455.505	    4.0686	   315.002	    0.0008	    0.0039	    0.0157	     0.074	    0.0495	    6.2423
 	2025	07	04	16:37:14	   600.46	  314.983	   35.4476	   474.025	   0.0012	   0.00052	    0.0035	     4  	    3  	   455.499	    4.0672	   315.000	   -0.0077	    0.0041	    0.0157	     0.074	    0.0495	    6.2316

 	2025	07	04	17:49:14	   601.66	  319.982	   37.7464	   479.516	   0.0004	   0.00105	    0.0046	     4  	    3  	   460.848	    4.0508	   320.000	   -0.0145	    0.0039	    0.0157	     0.075	    0.0482	    5.7901
 	2025	07	04	18:09:44	   602.00	  319.982	   37.7501	   479.549	   0.0010	   0.00224	    0.0076	     4  	    3  	   460.868	    4.0533	   320.000	    0.0243	    0.0040	    0.0158	     0.075	    0.0484	    5.7941
 	2025	07	04	18:30:14	   602.35	  319.982	   37.7545	   479.569	   0.0009	   0.00100	    0.0021	     4  	    3  	   460.893	    4.0522	   320.000	    0.0390	    0.0040	    0.0157	     0.075	    0.0482	    5.8032
 	2025	07	04	18:50:44	   602.69	  319.982	   37.7528	   479.555	   0.0008	   0.00176	    0.0042	     4  	    3  	   460.885	    4.0510	   320.000	   -0.0050	    0.0040	    0.0158	     0.075	    0.0483	    5.7985


# file for irun =  8: ./R116/R116_2507c.txt                                                           
# pulse-echo; 20250707 18:30:00                                                                                                                                                                                                                                
# R1234yf (Purity 0.9999); Loading at -45C (228.15 K)                                                                                                                                                                                                          
# xxx                                                                                                                                                                                                                                                          
! scanxtime  =      .0                                                                                                                                                                                                                                         
! NTset = 13; nT =  4; nPID =  3                                                                                                                                                                                                                               
!                 T_cell   T_bath   T_room   T_paro dp/dT_max  TconvDelay TrepDelay                                                                                                                                                                            
! Tset array =   230.000  230.000  294.000    0.000   2.5000      1800.0    600.0                                                                                                                                                                              
! Tset array =   235.000  235.000  294.000    0.000   2.0000      1800.0    600.0                                                                                                                                                                              
! Tset array =   240.000  240.000  294.000    0.000   2.0000      1800.0    600.0                                                                                                                                                                              
! Tset array =   245.000  245.000  294.000    0.000   2.0000      1800.0    600.0                                                                                                                                                                              
! Tset array =   250.000  250.000  294.000    0.000   2.0000      1800.0    600.0                                                                                                                                                                              
! Tset array =   255.000  255.000  294.000    0.000   2.0000      1800.0    600.0                                                                                                                                                                              
! Tset array =   260.000  260.000  294.000    0.000   2.0000      1800.0    600.0                                                                                                                                                                              
! Tset array =   265.000  265.000  294.000    0.000   2.0000      1800.0    600.0                                                                                                                                                                              
! Tset array =   270.000  270.000  294.000    0.000   2.0000      1800.0    600.0                                                                                                                                                                              
! Tset array =   275.000  275.000  294.000    0.000   2.0000      1800.0    600.0                                                                                                                                                                              
! Tset array =   280.000  280.000  294.000    0.000   2.0000      1800.0    600.0                                                                                                                                                                              
! Tset array =   285.000  285.000  294.000    0.000   2.0000      1800.0    600.0                                                                                                                                                                              
! Tset array =   230.000  230.000  294.000    0.000   2.0000      1800.0    600.0                                                                                                                                                                              
!   Pset     =    9  Decrease pressure to 3.5 MPa and start next run			                                                                                                                                                                                        
! Terrmax:         0.2000   0.0200   9.9990 999.0000                                                                                                                                                                                                           
! Tsigmax:         0.0200   0.0200   1.0000  99.0000                                                                                                                                                                                                           
! PID_to_T:           1         2         3                                                                                                                                                                                                                    
!   SSheat   =      0.000     0.000     0.000                                                                                                                                                                                                                  
!   SSheat   =      0.000     0.000     0.000                                                                                                                                                                                                                  
!   SSheat   =      0.000     0.000     0.000                                                                                                                                                                                                                  
!   SSheat   =      0.000     0.000     0.000                                                                                                                                                                                                                  
!   SSheat   =      0.000     0.000     0.000                                                                                                                                                                                                                  
!   SSheat   =      0.000     0.000     0.000                                                                                                                                                                                                                  
!   SSheat   =      0.000     0.000     0.000                                                                                                                                                                                                                  
!   SSheat   =      0.000     0.000     0.000                                                                                                                                                                                                                  
!   SSheat   =      0.000     0.000     0.000                                                                                                                                                                                                                  
!   SSheat   =      0.000     0.000     0.000                                                                                                                                                                                                                  
!   SSheat   =      0.000     0.000     0.000                                                                                                                                                                                                                  
!   SSheat   =      0.000     0.000     0.000                                                                                                                                                                                                                  
!   SSheat   =      0.000     0.000     0.000                                                                                                                                                                                                                  
! IQratio(j):         1         2         3                                                                                                                                                                                                                    
! Qratio =          0.000     0.000     0.000                                                                                                                                                                                                                  
! Qratio =          0.000     0.000     0.000                                                                                                                                                                                                                  
! Qratio =          0.000     0.000     0.000                                                                                                                                                                                                                  
! Qratio =          0.000     0.000     0.000                                                                                                                                                                                                                  
! Qratio =          0.000     0.000     0.000                                                                                                                                                                                                                  
! Qratio =          0.000     0.000     0.000                                                                                                                                                                                                                  
! Qratio =          0.000     0.000     0.000                                                                                                                                                                                                                  
! Qratio =          0.000     0.000     0.000                                                                                                                                                                                                                  
! Qratio =          0.000     0.000     0.000                                                                                                                                                                                                                  
! Qratio =          0.000     0.000     0.000                                                                                                                                                                                                                  
! Qratio =          0.000     0.000     0.000                                                                                                                                                                                                                  
! Qratio =          0.000     0.000     0.000                                                                                                                                                                                                                  
! Qratio =          0.000     0.000     0.000                                                                                                                                                                                                                  
! pulse:     8000000.0       2.500          10      10.000  fpulse/Hz, Vpp, Ncycles, burst_int/ms                                                                                                                                                              
# NPread, MainP =   1    1                                                                                                                                                                                                                                     
# Pbaro =           1                                                                                                                                                                                                                                          
# Tcell, Tbaro =    1    3                                                                                                                                                                                                                                     
# ID_pressure =         131549                                                                                                                                                                                                                                 
# ID_temps    =     162CE_1573   Hart_7341   T100_room      paro_1                                                                                                                                                                                             
# ID_Rstd     =   Tin_22212/03                                                                                                                                                                                                                                 
# echox true                                                                                                                                                                                                                                                   
# echoy true                                                                                                                                                                                                                                                   
! about to initialize F700                                                                                                                                                                                                                                     
! about to initialize DSO                                                                                                                                                                                                                                      
! about to initialize AWG                                                                                                                                                                                                                                      
! about to initialize Keithley 2002                                                                                                                                                                                                                            
! about to initialize HP_3458A                                                                                                                                                                                                                                 
! skip initialization of HP power supplies [PID disabled]                                                                                                                                                                                                      
! initialization complete                                                                                                                                                                                                                                      

 	2025	07	07	19:36:41	   675.45	  230.005	   14.3696	   555.142	   0.0014	   0.01881	    0.1091	     4  	    3  	   522.576	    6.2318	   230.000	    0.5413	    0.0042	    0.0245	     0.087	    0.0647	    6.6907
 	2025	07	07	19:57:11	   675.80	  230.004	   14.3824	   555.170	   0.0004	   0.00922	    0.0366	     4  	    3  	   522.663	    6.2196	   230.000	    0.5403	    0.0039	    0.0182	     0.087	    0.0524	    6.6945
 	2025	07	07	20:17:41	   676.14	  230.004	   14.3608	   555.045	   0.0003	   0.00745	    0.0157	     4  	    3  	   522.523	    6.2239	   230.000	   -0.4435	    0.0039	    0.0173	     0.087	    0.0509	    6.6946
 	2025	07	07	20:38:12	   676.48	  230.004	   14.3466	   554.960	   0.0020	   0.00536	    0.0248	     4  	    3  	   522.431	    6.2263	   230.000	   -0.3220	    0.0044	    0.0165	     0.087	    0.0496	    6.6947

 	2025	07	07	21:48:13	   677.65	  234.997	   17.7683	   560.685	   0.0009	   0.00224	    0.0046	     4  	    3  	   528.318	    6.1265	   235.002	    0.0813	    0.0040	    0.0158	     0.088	    0.0468	    6.1888
 	2025	07	07	22:08:42	   677.99	  234.998	   17.8006	   560.922	   0.0022	   0.01980	    0.0598	     4  	    3  	   528.513	    6.1321	   235.000	    0.3545	    0.0045	    0.0252	     0.088	    0.0635	    6.1933
 	2025	07	07	22:29:13	   678.33	  234.996	   17.8037	   560.896	   0.0019	   0.00731	    0.0179	     4  	    3  	   528.536	    6.1225	   235.000	    0.3292	    0.0043	    0.0173	     0.088	    0.0492	    6.1789
 	2025	07	07	22:49:43	   678.67	  234.997	   17.7890	   560.825	   0.0018	   0.00565	    0.0321	     4  	    3  	   528.445	    6.1275	   235.000	   -0.2638	    0.0043	    0.0166	     0.088	    0.0481	    6.1751

 	2025	07	07	23:58:43	   679.82	  240.001	   21.2369	   566.751	   0.0009	   0.00115	    0.0010	     4  	    3  	   534.485	    6.0369	   240.000	    0.0240	    0.0040	    0.0157	     0.089	    0.0452	    5.7249
 	2025	07	08	00:19:13	   680.16	  240.001	   21.2455	   566.801	   0.0011	   0.01281	    0.0754	     4  	    3  	   534.534	    6.0365	   239.998	    0.0555	    0.0040	    0.0202	     0.089	    0.0523	    5.7200
 	2025	07	08	00:39:44	   680.50	  240.001	   21.2750	   566.978	   0.0014	   0.00688	    0.0229	     4  	    3  	   534.709	    6.0350	   239.998	    0.4203	    0.0042	    0.0171	     0.089	    0.0473	    5.7134
 	2025	07	08	01:00:14	   680.85	  239.999	   21.2625	   566.900	   0.0005	   0.00761	    0.0296	     4  	    3  	   534.640	    6.0340	   240.000	   -0.0722	    0.0039	    0.0174	     0.089	    0.0478	    5.7100

 	2025	07	08	02:09:14	   682.00	  244.995	   24.7031	   572.834	   0.0008	   0.00079	    0.0104	     4  	    3  	   540.667	    5.9496	   245.000	   -0.0005	    0.0040	    0.0157	     0.089	    0.0440	    5.3116
 	2025	07	08	02:29:44	   682.34	  244.995	   24.7088	   572.875	   0.0004	   0.01048	    0.0588	     4  	    3  	   540.698	    5.9510	   245.000	    0.0255	    0.0039	    0.0188	     0.089	    0.0485	    5.3146
 	2025	07	08	02:50:15	   682.68	  244.996	   24.7381	   573.035	   0.0030	   0.00915	    0.0261	     4  	    3  	   540.859	    5.9490	   245.000	    0.3265	    0.0049	    0.0181	     0.090	    0.0475	    5.3075
 	2025	07	08	03:10:44	   683.02	  244.994	   24.7277	   572.966	   0.0006	   0.00485	    0.0214	     4  	    3  	   540.806	    5.9468	   245.000	   -0.0447	    0.0040	    0.0164	     0.090	    0.0450	    5.3122

 	2025	07	08	04:19:14	   684.16	  250.003	   28.1671	   578.879	   0.0002	   0.00160	    0.0094	     4  	    3  	   546.789	    5.8688	   250.000	    0.0545	    0.0039	    0.0157	     0.090	    0.0430	    4.9544
 	2025	07	08	04:39:44	   684.50	  250.004	   28.1916	   579.039	   0.0016	   0.01803	    0.0603	     4  	    3  	   546.919	    5.8729	   250.000	    0.1570	    0.0042	    0.0239	     0.090	    0.0545	    4.9459
 	2025	07	08	05:00:14	   684.85	  250.001	   28.1961	   579.023	   0.0008	   0.00797	    0.0159	     4  	    3  	   546.951	    5.8639	   250.000	    0.2028	    0.0040	    0.0176	     0.090	    0.0454	    4.9521
 	2025	07	08	05:20:44	   685.19	  250.003	   28.1801	   578.952	   0.0006	   0.00447	    0.0139	     4  	    3  	   546.861	    5.8683	   250.000	   -0.1847	    0.0040	    0.0163	     0.090	    0.0437	    4.9537

 	2025	07	08	06:28:14	   686.31	  254.995	   31.6031	   584.812	   0.0008	   0.00184	    0.0141	     4  	    3  	   552.791	    5.7926	   255.000	   -0.0152	    0.0040	    0.0158	     0.091	    0.0421	    4.6369
 	2025	07	08	06:48:44	   686.65	  254.997	   31.6205	   584.921	   0.0011	   0.01906	    0.0851	     4  	    3  	   552.877	    5.7957	   255.000	    0.0765	    0.0041	    0.0247	     0.091	    0.0539	    4.6291
 	2025	07	08	07:09:14	   687.00	  254.995	   31.6361	   584.958	   0.0020	   0.00583	    0.0059	     4  	    3  	   552.962	    5.7862	   255.002	    0.2567	    0.0044	    0.0167	     0.091	    0.0432	    4.6298
 	2025	07	08	07:29:44	   687.34	  254.995	   31.6243	   584.917	   0.0008	   0.00339	    0.0171	     4  	    3  	   552.903	    5.7903	   255.000	   -0.1205	    0.0040	    0.0160	     0.091	    0.0424	    4.6345

 	2025	07	08	08:40:14	   688.51	  259.996	   35.0160	   590.616	   0.0007	   0.00391	    0.0108	     4  	    3  	   558.645	    5.7230	   260.000	   -0.1063	    0.0040	    0.0161	     0.092	    0.0416	    4.3499
 	2025	07	08	09:00:44	   688.85	  259.998	   35.0102	   590.576	   0.0025	   0.00143	    0.0107	     4  	    3  	   558.611	    5.7222	   260.000	   -0.0590	    0.0047	    0.0157	     0.092	    0.0412	    4.3517
 	2025	07	08	09:21:14	   689.20	  259.998	   35.0362	   590.732	   0.0030	   0.01816	    0.0442	     4  	    3  	   558.740	    5.7257	   260.000	    0.1278	    0.0049	    0.0240	     0.092	    0.0514	    4.3457
 	2025	07	08	09:41:44	   689.54	  259.995	   35.0347	   590.686	   0.0008	   0.00812	    0.0216	     4  	    3  	   558.739	    5.7176	   260.000	    0.1260	    0.0040	    0.0176	     0.092	    0.0433	    4.3516

 	2025	07	08	10:48:14	   690.65	  264.988	   38.3959	   596.254	   0.0007	   0.00316	    0.0152	     4  	    3  	   564.348	    5.6537	   265.000	   -0.0747	    0.0040	    0.0160	     0.093	    0.0407	    4.1085
 	2025	07	08	11:08:44	   690.99	  264.987	   38.3892	   596.212	   0.0008	   0.00360	    0.0261	     4  	    3  	   564.316	    5.6522	   265.000	   -0.0567	    0.0040	    0.0161	     0.093	    0.0408	    4.1087
 	2025	07	08	11:29:14	   691.33	  264.987	   38.3811	   596.175	   0.0009	   0.00248	    0.0098	     4  	    3  	   564.277	    5.6529	   265.000	   -0.0638	    0.0040	    0.0158	     0.093	    0.0406	    4.1102
 	2025	07	08	11:49:44	   691.67	  264.991	   38.3768	   596.143	   0.0038	   0.00334	    0.0110	     4  	    3  	   564.248	    5.6526	   265.002	   -0.0415	    0.0055	    0.0160	     0.093	    0.0408	    4.1090

 	2025	07	08	12:55:44	   692.77	  269.985	   41.7265	   601.649	   0.0007	   0.00969	    0.0304	     4  	    3  	   569.801	    5.5895	   270.000	   -0.1830	    0.0040	    0.0184	     0.094	    0.0425	    3.8926
 	2025	07	08	13:16:14	   693.11	  269.984	   41.7065	   601.551	   0.0013	   0.00789	    0.0293	     4  	    3  	   569.709	    5.5892	   270.000	   -0.1480	    0.0041	    0.0175	     0.094	    0.0416	    3.8959
 	2025	07	08	13:36:44	   693.45	  269.985	   41.6888	   601.456	   0.0010	   0.00770	    0.0363	     4  	    3  	   569.624	    5.5882	   270.000	   -0.1253	    0.0040	    0.0174	     0.094	    0.0415	    3.8962
 	2025	07	08	13:57:14	   693.80	  269.984	   41.6728	   601.376	   0.0007	   0.00618	    0.0288	     4  	    3  	   569.551	    5.5878	   270.000	   -0.1202	    0.0040	    0.0168	     0.094	    0.0409	    3.8954

 	2025	07	08	15:09:14	   695.00	  274.978	   44.9497	   606.533	   0.0003	   0.01171	    0.0489	     4  	    3  	   574.776	    5.5250	   275.000	   -0.1937	    0.0039	    0.0195	     0.095	    0.0429	    3.7027
 	2025	07	08	15:29:44	   695.34	  274.977	   44.9184	   606.383	   0.0017	   0.01225	    0.0457	     4  	    3  	   574.636	    5.5246	   275.000	   -0.1977	    0.0043	    0.0199	     0.095	    0.0432	    3.7106
 	2025	07	08	15:50:14	   695.68	  274.978	   44.8889	   606.231	   0.0005	   0.01278	    0.0488	     4  	    3  	   574.500	    5.5233	   275.000	   -0.1935	    0.0039	    0.0202	     0.095	    0.0436	    3.7125
 	2025	07	08	16:10:44	   696.02	  274.977	   44.8586	   606.078	   0.0008	   0.01173	    0.0493	     4  	    3  	   574.364	    5.5216	   275.000	   -0.1985	    0.0040	    0.0196	     0.095	    0.0429	    3.7089

 	2025	07	08	17:17:15	   697.13	  279.983	   48.0550	   610.852	   0.0009	   0.02066	    0.0839	     4  	    3  	   579.236	    5.4582	   280.000	   -0.3328	    0.0040	    0.0259	     0.095	    0.0488	    3.5423
 	2025	07	08	17:37:44	   697.47	  279.982	   48.0018	   610.605	   0.0004	   0.02206	    0.0831	     4  	    3  	   579.001	    5.4583	   280.000	   -0.3205	    0.0039	    0.0270	     0.095	    0.0501	    3.5510
 	2025	07	08	17:58:14	   697.81	  279.983	   47.9510	   610.359	   0.0004	   0.02080	    0.0769	     4  	    3  	   578.775	    5.4570	   280.000	   -0.3170	    0.0039	    0.0260	     0.095	    0.0490	    3.5532
 	2025	07	08	18:18:44	   698.15	  279.983	   47.8989	   610.110	   0.0005	   0.02193	    0.0856	     4  	    3  	   578.545	    5.4559	   280.000	   -0.3098	    0.0039	    0.0269	     0.095	    0.0501	    3.5516

 	2025	07	08	19:23:14	   699.23	  284.978	   50.9739	   614.388	   0.0011	   0.03433	    0.1252	     4  	    3  	   582.957	    5.3915	   285.000	   -0.4540	    0.0041	    0.0377	     0.096	    0.0615	    3.4041
 	2025	07	08	19:43:44	   699.57	  284.978	   50.8927	   614.006	   0.0013	   0.03336	    0.1188	     4  	    3  	   582.608	    5.3891	   285.000	   -0.4720	    0.0041	    0.0369	     0.096	    0.0605	    3.4179
 	2025	07	08	20:04:14	   699.91	  284.979	   50.8389	   613.767	   0.0023	   0.01754	    0.0923	     4  	    3  	   582.374	    5.3905	   284.998	   -0.3712	    0.0046	    0.0235	     0.096	    0.0455	    3.4134
 	2025	07	08	20:24:44	   700.25	  284.976	   50.7602	   613.361	   0.0022	   0.04014	    0.1303	     4  	    3  	   582.039	    5.3814	   285.000	   -0.3612	    0.0045	    0.0431	     0.096	    0.0683	    3.4216


# file for irun =  9: ./R116/R116_2507d.txt                                                           
# pulse-echo; 20250709 11:27:26                                                                                                                                                                                                                                
# R1234yf (Purity 0.9999); Loading at -45C (228.15 K)                                                                                                                                                                                                          
# xxx                                                                                                                                                                                                                                                          
! scanxtime  =      .0                                                                                                                                                                                                                                         
! NTset = 11; nT =  4; nPID =  3                                                                                                                                                                                                                               
!                 T_cell   T_bath   T_room   T_paro dp/dT_max  TconvDelay TrepDelay                                                                                                                                                                            
! Tset array =   230.000  230.000  294.000    0.000   2.5000      1800.0    600.0                                                                                                                                                                              
! Tset array =   235.000  235.000  294.000    0.000   2.0000      1800.0    600.0                                                                                                                                                                              
! Tset array =   240.000  240.000  294.000    0.000   2.0000      1800.0    600.0                                                                                                                                                                              
! Tset array =   245.000  245.000  294.000    0.000   2.0000      1800.0    600.0                                                                                                                                                                              
! Tset array =   250.000  250.000  294.000    0.000   2.0000      1800.0    600.0                                                                                                                                                                              
! Tset array =   255.000  255.000  294.000    0.000   2.0000      1800.0    600.0                                                                                                                                                                              
! Tset array =   260.000  260.000  294.000    0.000   2.0000      1800.0    600.0                                                                                                                                                                              
! Tset array =   265.000  265.000  294.000    0.000   2.0000      1800.0    600.0                                                                                                                                                                              
! Tset array =   270.000  270.000  294.000    0.000   2.0000      1800.0    600.0                                                                                                                                                                              
! Tset array =   275.000  275.000  294.000    0.000   2.0000      1800.0    600.0                                                                                                                                                                              
! Tset array =   230.000  230.000  294.000    0.000   2.0000      1800.0    600.0                                                                                                                                                                              
!   Pset     =    9  Decrease pressure to 3.5 MPa and start next run			                                                                                                                                                                                        
! Terrmax:         0.2000   0.0200   9.9990 999.0000                                                                                                                                                                                                           
! Tsigmax:         0.0200   0.0200   1.0000  99.0000                                                                                                                                                                                                           
! PID_to_T:           1         2         3                                                                                                                                                                                                                    
!   SSheat   =      0.000     0.000     0.000                                                                                                                                                                                                                  
!   SSheat   =      0.000     0.000     0.000                                                                                                                                                                                                                  
!   SSheat   =      0.000     0.000     0.000                                                                                                                                                                                                                  
!   SSheat   =      0.000     0.000     0.000                                                                                                                                                                                                                  
!   SSheat   =      0.000     0.000     0.000                                                                                                                                                                                                                  
!   SSheat   =      0.000     0.000     0.000                                                                                                                                                                                                                  
!   SSheat   =      0.000     0.000     0.000                                                                                                                                                                                                                  
!   SSheat   =      0.000     0.000     0.000                                                                                                                                                                                                                  
!   SSheat   =      0.000     0.000     0.000                                                                                                                                                                                                                  
!   SSheat   =      0.000     0.000     0.000                                                                                                                                                                                                                  
!   SSheat   =      0.000     0.000     0.000                                                                                                                                                                                                                  
! IQratio(j):         1         2         3                                                                                                                                                                                                                    
! Qratio =          0.000     0.000     0.000                                                                                                                                                                                                                  
! Qratio =          0.000     0.000     0.000                                                                                                                                                                                                                  
! Qratio =          0.000     0.000     0.000                                                                                                                                                                                                                  
! Qratio =          0.000     0.000     0.000                                                                                                                                                                                                                  
! Qratio =          0.000     0.000     0.000                                                                                                                                                                                                                  
! Qratio =          0.000     0.000     0.000                                                                                                                                                                                                                  
! Qratio =          0.000     0.000     0.000                                                                                                                                                                                                                  
! Qratio =          0.000     0.000     0.000                                                                                                                                                                                                                  
! Qratio =          0.000     0.000     0.000                                                                                                                                                                                                                  
! Qratio =          0.000     0.000     0.000                                                                                                                                                                                                                  
! Qratio =          0.000     0.000     0.000                                                                                                                                                                                                                  
! pulse:     8000000.0       2.500          10      10.000  fpulse/Hz, Vpp, Ncycles, burst_int/ms                                                                                                                                                              
# NPread, MainP =   1    1                                                                                                                                                                                                                                     
# Pbaro =           1                                                                                                                                                                                                                                          
# Tcell, Tbaro =    1    3                                                                                                                                                                                                                                     
# ID_pressure =         131549                                                                                                                                                                                                                                 
# ID_temps    =     162CE_1573   Hart_7341   T100_room      paro_1                                                                                                                                                                                             
# ID_Rstd     =   Tin_22212/03                                                                                                                                                                                                                                 
# echox true                                                                                                                                                                                                                                                   
# echoy true                                                                                                                                                                                                                                                   
! about to initialize F700                                                                                                                                                                                                                                     
! about to initialize DSO                                                                                                                                                                                                                                      
! about to initialize AWG                                                                                                                                                                                                                                      
! about to initialize Keithley 2002                                                                                                                                                                                                                            
! about to initialize HP_3458A                                                                                                                                                                                                                                 
! skip initialization of HP power supplies [PID disabled]                                                                                                                                                                                                      
! initialization complete                                                                                                                                                                                                                                      

 	2025	07	09	12:22:40	   716.22	  230.005	   20.5977	   596.346	   0.0012	   0.00306	    0.0218	     4  	    3  	   559.762	    6.5356	   230.000	   -0.0915	    0.0041	    0.0159	     0.093	    0.0434	    5.1766
 	2025	07	09	12:43:10	   716.56	  230.004	   20.5937	   596.316	   0.0006	   0.00205	    0.0110	     4  	    3  	   559.740	    6.5344	   230.000	   -0.0683	    0.0040	    0.0158	     0.093	    0.0432	    5.1894
 	2025	07	09	13:03:41	   716.90	  230.004	   20.5872	   596.277	   0.0009	   0.00331	    0.0255	     4  	    3  	   559.706	    6.5341	   230.000	   -0.0658	    0.0040	    0.0160	     0.093	    0.0435	    5.1933
 	2025	07	09	13:24:11	   717.25	  230.004	   20.5778	   596.228	   0.0013	   0.00320	    0.0080	     4  	    3  	   559.654	    6.5351	   230.000	   -0.1358	    0.0041	    0.0160	     0.093	    0.0435	    5.1907

 	2025	07	09	14:33:12	   718.40	  234.997	   24.3004	   602.014	   0.0012	   0.00210	    0.0093	     4  	    3  	   565.707	    6.4181	   235.000	    0.0108	    0.0041	    0.0158	     0.094	    0.0422	    4.8464
 	2025	07	09	14:53:42	   718.74	  234.996	   24.3020	   602.022	   0.0011	   0.00165	    0.0129	     4  	    3  	   565.718	    6.4172	   235.000	    0.0275	    0.0041	    0.0157	     0.094	    0.0422	    4.8421
 	2025	07	09	15:14:12	   719.08	  234.997	   24.3016	   602.020	   0.0018	   0.00086	    0.0082	     4  	    3  	   565.712	    6.4182	   235.000	   -0.0088	    0.0043	    0.0157	     0.094	    0.0421	    4.8477
 	2025	07	09	15:34:42	   719.42	  234.998	   24.2986	   601.995	   0.0015	   0.00245	    0.0146	     4  	    3  	   565.694	    6.4170	   235.000	   -0.0135	    0.0042	    0.0158	     0.094	    0.0423	    4.8491

 	2025	07	09	16:43:43	   720.57	  239.999	   28.0196	   607.813	   0.0012	   0.00207	    0.0068	     4  	    3  	   571.737	    6.3099	   240.000	   -0.0445	    0.0041	    0.0158	     0.095	    0.0413	    4.5420
 	2025	07	09	17:04:13	   720.91	  240.001	   28.0164	   607.800	   0.0034	   0.00223	    0.0087	     4  	    3  	   571.716	    6.3116	   239.998	   -0.0403	    0.0052	    0.0158	     0.095	    0.0414	    4.5435
 	2025	07	09	17:24:44	   721.25	  240.001	   28.0117	   607.768	   0.0016	   0.00163	    0.0093	     4  	    3  	   571.690	    6.3108	   240.000	   -0.0462	    0.0042	    0.0157	     0.095	    0.0413	    4.5354
 	2025	07	09	17:45:13	   721.60	  240.000	   28.0075	   607.739	   0.0015	   0.00221	    0.0158	     4  	    3  	   571.670	    6.3094	   240.000	   -0.0445	    0.0042	    0.0158	     0.095	    0.0414	    4.5464

 	2025	07	09	18:52:44	   722.72	  244.995	   31.7072	   613.504	   0.0014	   0.00302	    0.0166	     4  	    3  	   577.635	    6.2095	   245.000	   -0.0857	    0.0042	    0.0159	     0.096	    0.0407	    4.2741
 	2025	07	09	19:13:14	   723.06	  244.995	   31.7016	   613.474	   0.0002	   0.00266	    0.0160	     4  	    3  	   577.607	    6.2096	   245.000	   -0.0517	    0.0039	    0.0159	     0.096	    0.0406	    4.2742
 	2025	07	09	19:33:44	   723.40	  244.995	   31.6941	   613.426	   0.0002	   0.00321	    0.0167	     4  	    3  	   577.568	    6.2084	   245.000	   -0.0650	    0.0039	    0.0160	     0.096	    0.0407	    4.2734
 	2025	07	09	19:54:14	   723.75	  244.996	   31.6858	   613.377	   0.0038	   0.00380	    0.0126	     4  	    3  	   577.526	    6.2078	   245.002	   -0.0732	    0.0054	    0.0161	     0.096	    0.0410	    4.2745

 	2025	07	09	21:03:14	   724.90	  250.002	   35.3575	   618.999	   0.0006	   0.00536	    0.0329	     4  	    3  	   583.337	    6.1134	   250.000	   -0.0995	    0.0039	    0.0165	     0.097	    0.0405	    4.0348
 	2025	07	09	21:23:44	   725.24	  250.003	   35.3437	   618.926	   0.0007	   0.00678	    0.0253	     4  	    3  	   583.270	    6.1132	   250.002	   -0.1100	    0.0040	    0.0171	     0.097	    0.0411	    4.0361
 	2025	07	09	21:44:14	   725.58	  250.002	   35.3302	   618.858	   0.0014	   0.00596	    0.0205	     4  	    3  	   583.206	    6.1131	   250.000	   -0.1197	    0.0041	    0.0167	     0.097	    0.0408	    4.0388
 	2025	07	09	22:04:44	   725.92	  250.002	   35.3153	   618.776	   0.0012	   0.00677	    0.0204	     4  	    3  	   583.135	    6.1121	   250.000	   -0.1187	    0.0041	    0.0171	     0.097	    0.0411	    4.0419

 	2025	07	09	23:11:13	   727.03	  254.997	   38.9153	   624.109	   0.0004	   0.00945	    0.0346	     4  	    3  	   588.655	    6.0229	   255.000	   -0.1932	    0.0039	    0.0183	     0.097	    0.0415	    3.8277
 	2025	07	09	23:31:44	   727.37	  254.997	   38.8917	   623.990	   0.0005	   0.01075	    0.0452	     4  	    3  	   588.545	    6.0225	   255.000	   -0.1730	    0.0039	    0.0190	     0.097	    0.0422	    3.8281
 	2025	07	09	23:52:14	   727.71	  254.997	   38.8661	   623.859	   0.0005	   0.01097	    0.0459	     4  	    3  	   588.427	    6.0215	   255.000	   -0.1942	    0.0039	    0.0191	     0.097	    0.0424	    3.8318
 	2025	07	10	00:12:44	   728.05	  254.996	   38.8378	   623.722	   0.0013	   0.01048	    0.0376	     4  	    3  	   588.296	    6.0219	   255.000	   -0.2077	    0.0041	    0.0188	     0.097	    0.0421	    3.8390

 	2025	07	10	01:22:44	   729.22	  259.997	   42.3560	   628.683	   0.0010	   0.02017	    0.0793	     4  	    3  	   593.465	    5.9344	   260.000	   -0.3210	    0.0040	    0.0255	     0.098	    0.0482	    3.6515
 	2025	07	10	01:43:14	   729.56	  259.996	   42.3065	   628.450	   0.0018	   0.02001	    0.0767	     4  	    3  	   593.245	    5.9342	   260.000	   -0.3403	    0.0043	    0.0254	     0.098	    0.0481	    3.6543
 	2025	07	10	02:03:44	   729.90	  259.996	   42.2580	   628.206	   0.0012	   0.02004	    0.0754	     4  	    3  	   593.025	    5.9325	   260.000	   -0.3372	    0.0041	    0.0254	     0.098	    0.0481	    3.6589
 	2025	07	10	02:24:14	   730.25	  259.997	   42.2093	   627.958	   0.0007	   0.02018	    0.0820	     4  	    3  	   592.803	    5.9303	   260.000	   -0.3345	    0.0040	    0.0255	     0.098	    0.0483	    3.6585

 	2025	07	10	03:29:44	   731.34	  264.989	   45.5608	   632.237	   0.0009	   0.03608	    0.1339	     4  	    3  	   597.313	    5.8468	   265.002	   -0.5975	    0.0040	    0.0393	     0.099	    0.0629	    3.5054
 	2025	07	10	03:50:14	   731.68	  264.989	   45.4717	   631.805	   0.0004	   0.03657	    0.1364	     4  	    3  	   596.923	    5.8436	   265.000	   -0.5700	    0.0039	    0.0398	     0.099	    0.0636	    3.5129
 	2025	07	10	04:10:43	   732.02	  264.989	   45.3815	   631.366	   0.0008	   0.03701	    0.1369	     4  	    3  	   596.528	    5.8401	   265.002	   -0.5793	    0.0040	    0.0402	     0.099	    0.0641	    3.5183
 	2025	07	10	04:31:14	   732.36	  264.989	   45.2899	   630.928	   0.0004	   0.03780	    0.1391	     4  	    3  	   596.123	    5.8386	   265.000	   -0.5860	    0.0039	    0.0409	     0.099	    0.0651	    3.5256

 	2025	07	10	05:37:14	   733.46	  269.986	   48.4393	   634.362	   0.0007	   0.06131	    0.2190	     4  	    3  	   599.854	    5.7527	   270.000	   -0.9250	    0.0040	    0.0633	     0.099	    0.0911	    3.3923
 	2025	07	10	05:57:44	   733.80	  269.986	   48.2893	   633.658	   0.0003	   0.06271	    0.2291	     4  	    3  	   599.209	    5.7491	   270.000	   -0.9045	    0.0039	    0.0646	     0.099	    0.0931	    3.4003
 	2025	07	10	06:18:14	   734.15	  269.987	   48.1413	   632.976	   0.0009	   0.05943	    0.2179	     4  	    3  	   598.572	    5.7476	   270.000	   -0.9088	    0.0040	    0.0615	     0.099	    0.0893	    3.4091
 	2025	07	10	06:38:44	   734.49	  269.987	   47.9961	   632.289	   0.0006	   0.05905	    0.2074	     4  	    3  	   597.946	    5.7435	   270.000	   -0.8820	    0.0040	    0.0611	     0.099	    0.0890	    3.4191

 	2025	07	10	07:44:44	   735.59	  274.978	   50.9099	   634.827	   0.0009	   0.08369	    0.3040	     4  	    3  	   600.840	    5.6566	   275.000	   -1.1692	    0.0040	    0.0851	     0.099	    0.1174	    3.3103
 	2025	07	10	08:05:13	   735.93	  274.978	   50.7061	   633.897	   0.0010	   0.08353	    0.2908	     4  	    3  	   599.980	    5.6531	   275.000	   -1.1725	    0.0040	    0.0850	     0.099	    0.1176	    3.3193
 	2025	07	10	08:25:44	   736.27	  274.978	   50.5081	   632.984	   0.0017	   0.07950	    0.2889	     4  	    3  	   599.140	    5.6487	   275.000	   -1.1547	    0.0043	    0.0810	     0.099	    0.1129	    3.3335
 	2025	07	10	08:46:14	   736.61	  274.979	   50.3141	   632.086	   0.0008	   0.08056	    0.2928	     4  	    3  	   598.317	    5.6439	   275.000	   -1.1255	    0.0040	    0.0821	     0.099	    0.1146	    3.3385


# file for irun = 10: ./R116/R116_2507e.txt                                                           
# pulse-echo; 20250710 12:30:43                                                                                                                                                                                                                                
# R1234yf (Purity 0.9999); Loading at -45C (228.15 K)                                                                                                                                                                                                          
# xxx                                                                                                                                                                                                                                                          
! scanxtime  =      .0                                                                                                                                                                                                                                         
! NTset =  8; nT =  4; nPID =  3                                                                                                                                                                                                                               
!                 T_cell   T_bath   T_room   T_paro dp/dT_max  TconvDelay TrepDelay                                                                                                                                                                            
! Tset array =   230.000  230.000  294.000    0.000   2.5000      1800.0    600.0                                                                                                                                                                              
! Tset array =   235.000  235.000  294.000    0.000   2.0000      1800.0    600.0                                                                                                                                                                              
! Tset array =   240.000  240.000  294.000    0.000   2.0000      1800.0    600.0                                                                                                                                                                              
! Tset array =   245.000  245.000  294.000    0.000   2.0000      1800.0    600.0                                                                                                                                                                              
! Tset array =   250.000  250.000  294.000    0.000   2.0000      1800.0    600.0                                                                                                                                                                              
! Tset array =   255.000  255.000  294.000    0.000   2.0000      1800.0    600.0                                                                                                                                                                              
! Tset array =   260.000  260.000  294.000    0.000   2.0000      1800.0    600.0                                                                                                                                                                              
! Tset array =   230.000  230.000  294.000    0.000   2.0000      1800.0    600.0                                                                                                                                                                              
!   Pset     =    9  Decrease pressure to 3.5 MPa and start next run			                                                                                                                                                                                        
! Terrmax:         0.2000   0.0200   9.9990 999.0000                                                                                                                                                                                                           
! Tsigmax:         0.0200   0.0200   1.0000  99.0000                                                                                                                                                                                                           
! PID_to_T:           1         2         3                                                                                                                                                                                                                    
!   SSheat   =      0.000     0.000     0.000                                                                                                                                                                                                                  
!   SSheat   =      0.000     0.000     0.000                                                                                                                                                                                                                  
!   SSheat   =      0.000     0.000     0.000                                                                                                                                                                                                                  
!   SSheat   =      0.000     0.000     0.000                                                                                                                                                                                                                  
!   SSheat   =      0.000     0.000     0.000                                                                                                                                                                                                                  
!   SSheat   =      0.000     0.000     0.000                                                                                                                                                                                                                  
!   SSheat   =      0.000     0.000     0.000                                                                                                                                                                                                                  
!   SSheat   =      0.000     0.000     0.000                                                                                                                                                                                                                  
! IQratio(j):         1         2         3                                                                                                                                                                                                                    
! Qratio =          0.000     0.000     0.000                                                                                                                                                                                                                  
! Qratio =          0.000     0.000     0.000                                                                                                                                                                                                                  
! Qratio =          0.000     0.000     0.000                                                                                                                                                                                                                  
! Qratio =          0.000     0.000     0.000                                                                                                                                                                                                                  
! Qratio =          0.000     0.000     0.000                                                                                                                                                                                                                  
! Qratio =          0.000     0.000     0.000                                                                                                                                                                                                                  
! Qratio =          0.000     0.000     0.000                                                                                                                                                                                                                  
! Qratio =          0.000     0.000     0.000                                                                                                                                                                                                                  
! pulse:     8000000.0       2.500          10      10.000  fpulse/Hz, Vpp, Ncycles, burst_int/ms                                                                                                                                                              
# NPread, MainP =   1    1                                                                                                                                                                                                                                     
# Pbaro =           1                                                                                                                                                                                                                                          
# Tcell, Tbaro =    1    3                                                                                                                                                                                                                                     
# ID_pressure =         131549                                                                                                                                                                                                                                 
# ID_temps    =     162CE_1573   Hart_7341   T100_room      paro_1                                                                                                                                                                                             
# ID_Rstd     =   Tin_22212/03                                                                                                                                                                                                                                 
# echox true                                                                                                                                                                                                                                                   
# echoy true                                                                                                                                                                                                                                                   
! about to initialize F700                                                                                                                                                                                                                                     
! about to initialize DSO                                                                                                                                                                                                                                      
! about to initialize AWG                                                                                                                                                                                                                                      
! about to initialize Keithley 2002                                                                                                                                                                                                                            
! about to initialize HP_3458A                                                                                                                                                                                                                                 
! skip initialization of HP power supplies [PID disabled]                                                                                                                                                                                                      
! initialization complete                                                                                                                                                                                                                                      

 	2025	07	10	13:26:11	   741.28	  230.003	   27.8945	   637.711	   0.0010	   0.62149	    4.4579	     4  	    3  	   598.025	    6.6363	   230.000	   -2.3640	    0.0040	    0.6217	     0.100	    0.9619	   18.0394
 	2025	07	10	13:49:41	   741.67	  230.004	   26.9909	   633.657	   0.0016	   0.00511	    0.0308	     4  	    3  	   593.534	    6.7600	   230.000	    0.2330	    0.0042	    0.0165	     0.099	    0.0408	    4.2696
 	2025	07	10	14:10:12	   742.01	  230.005	   26.9764	   633.575	   0.0023	   0.00592	    0.0209	     4  	    3  	   593.460	    6.7595	   230.000	   -0.1452	    0.0045	    0.0167	     0.099	    0.0411	    4.2703
 	2025	07	10	14:30:41	   742.35	  230.004	   26.9615	   633.494	   0.0021	   0.00458	    0.0268	     4  	    3  	   593.386	    6.7591	   230.000	   -0.1595	    0.0044	    0.0163	     0.099	    0.0407	    4.2681

 	2025	07	10	15:39:13	   743.50	  234.997	   30.8854	   638.915	   0.0009	   0.00674	    0.0328	     4  	    3  	   599.183	    6.6312	   235.000	   -0.1565	    0.0040	    0.0170	     0.100	    0.0406	    4.0324
 	2025	07	10	15:59:42	   743.84	  234.997	   30.8687	   638.823	   0.0006	   0.00806	    0.0377	     4  	    3  	   599.102	    6.6300	   235.000	   -0.1545	    0.0040	    0.0176	     0.100	    0.0412	    4.0380
 	2025	07	10	16:20:13	   744.18	  234.997	   30.8478	   638.716	   0.0020	   0.00912	    0.0328	     4  	    3  	   599.002	    6.6301	   235.000	   -0.1892	    0.0044	    0.0181	     0.100	    0.0417	    4.0372
 	2025	07	10	16:40:43	   744.52	  234.997	   30.8287	   638.615	   0.0005	   0.00822	    0.0304	     4  	    3  	   598.908	    6.6300	   235.000	   -0.1945	    0.0039	    0.0177	     0.100	    0.0412	    4.0386

 	2025	07	10	17:48:44	   745.65	  240.000	   34.7089	   643.867	   0.0004	   0.01489	    0.0586	     4  	    3  	   604.520	    6.5088	   240.000	   -0.2567	    0.0039	    0.0216	     0.101	    0.0443	    3.8322
 	2025	07	10	18:09:15	   746.00	  239.999	   34.6727	   643.692	   0.0005	   0.01452	    0.0502	     4  	    3  	   604.352	    6.5094	   240.000	   -0.3025	    0.0039	    0.0214	     0.101	    0.0441	    3.8355
 	2025	07	10	18:29:44	   746.34	  240.000	   34.6402	   643.514	   0.0006	   0.01351	    0.0521	     4  	    3  	   604.198	    6.5072	   240.000	   -0.2840	    0.0040	    0.0207	     0.101	    0.0434	    3.8414
 	2025	07	10	18:50:14	   746.68	  240.001	   34.6098	   643.359	   0.0010	   0.01219	    0.0497	     4  	    3  	   604.055	    6.5066	   240.000	   -0.2602	    0.0040	    0.0198	     0.100	    0.0426	    3.8445

 	2025	07	10	19:57:15	   747.80	  244.995	   38.3778	   648.181	   0.0006	   0.02248	    0.0770	     4  	    3  	   609.233	    6.3930	   245.000	   -0.4413	    0.0040	    0.0274	     0.101	    0.0494	    3.6576
 	2025	07	10	20:17:45	   748.14	  244.995	   38.3213	   647.897	   0.0006	   0.02483	    0.0992	     4  	    3  	   608.977	    6.3910	   245.000	   -0.4275	    0.0039	    0.0293	     0.101	    0.0516	    3.6598
 	2025	07	10	20:38:15	   748.48	  244.994	   38.2602	   647.598	   0.0005	   0.02400	    0.0985	     4  	    3  	   608.703	    6.3899	   245.000	   -0.4613	    0.0039	    0.0287	     0.101	    0.0509	    3.6709
 	2025	07	10	20:58:45	   748.82	  244.994	   38.2028	   647.317	   0.0019	   0.02441	    0.1025	     4  	    3  	   608.443	    6.3890	   245.000	   -0.4457	    0.0044	    0.0290	     0.101	    0.0513	    3.6759


 eof found in batch file--end of data
 normal termination
