# Supplementary material for: Liquid-Phase Speed of Sound Measurements of Octafluorocyclobutane (RC-318) and Hexafluoroethane (R-116)
Source: J Chem Eng Data. 2026 Jan 16;71(2):526–32. doi: 10.1021/acs.jced.5c00634 (PMC12908115; doi:10.1021/acs.jced.5c00634)
Supplement: Supplementary file 1 [file je5c00634_si_001.zip › RC318_output_pe.txt]

#	year	mo	dy	  time  	  elapsed hr 	T(K) 	    p(MPa)	   w(m/s) 	  sigma_T	   sigma_p	   sigma_w	  N_temp	 N_echo	   w_EOS  	  del_EOS(%)	  Tbath 	 dp/dT(%/hr)	  u_T/K   	 u_p/MPa 	u_w/(m.s-1) 	  Uc(%)	  Axy

# component(s): /home/ajrowane/LinuxFiles/REFPROP10/FLUIDS/RC318.FLD         mole frac:    1.000000
#               
# molar mass:         200.040000
   1.0000000000000000        0.0000000000000000     
#
# Uncertainty factors [all for standard (k = 1) errors]:
# state point:
#   standard uncertainty in T/K, SPRT calibration:          0.0030
#                                bath gradients:            0.0025
#   (p_trans = 1): zero offset in p/MPa                     0.0140
#                  calibration [MPa]:                       0.0070
#                  hydrostatic head [m]:                    0.0500
# path-length:
#   u(delta_L) at Tref [ppm]                              100.000
#   u(EOS of standard fluid) [ppm]                        120.000
#   u(delta_L)_temperature coeff [ppm/K]                    0.000
#   u(delta_L)_pressure coeff [ppm/MPa]                     0.000
# sample:
#   sample purity, u(rho) [relative error]:                 0.000000
#   gravimetric prep [relative error]                       0.000000


# file for irun =  1: ./RC318/RC318_2505a.txt                                                         
# pulse-echo; 20250527 12:22:47                                                                                                                                                                                                                                
# RC318 (Purity 0.99999); load from liquid phase at -37C                                                                                                                                                                                                       
# xxx                                                                                                                                                                                                                                                          
! scanxtime  =      .0                                                                                                                                                                                                                                         
! NTset = 11; nT =  4; nPID =  3                                                                                                                                                                                                                               
!                 T_cell   T_bath   T_room   T_paro dp/dT_max  TconvDelay TrepDelay                                                                                                                                                                            
! Tset array =   236.150  236.150  294.000    0.000   2.0000      1800.0    600.0                                                                                                                                                                              
!   Pset     =    9  Drop pressure to xx and start next run                                                                                                                                                                                                    
! Tset array =   240.000  240.000  294.000    0.000   2.0000      1800.0    600.0                                                                                                                                                                              
! Tset array =   245.000  245.000  294.000    0.000   2.0000      1800.0    600.0                                                                                                                                                                              
! Tset array =   250.000  250.000  294.000    0.000   2.0000      1800.0    600.0                                                                                                                                                                              
! Tset array =   255.000  255.000  294.000    0.000   2.0000      1800.0    600.0                                                                                                                                                                              
! Tset array =   260.000  260.000  294.000    0.000   2.0000      1800.0    600.0                                                                                                                                                                              
! Tset array =   265.000  265.000  294.000    0.000   2.0000      1800.0    600.0                                                                                                                                                                              
! Tset array =   270.000  270.000  294.000    0.000   2.0000      1800.0    600.0                                                                                                                                                                              
! Tset array =   275.000  275.000  294.000    0.000   2.0000      1800.0    600.0                                                                                                                                                                              
! Tset array =   280.000  280.000  294.000    0.000   2.0000      1800.0    600.0                                                                                                                                                                              
! Tset array =   280.000  280.000  294.000    0.000   2.0000      1800.0    600.0                                                                                                                                                                              
!   Pset     =    9  Drop pressure to xx and start next run				                                                                                                                                                                                                
! Terrmax:         0.2000   0.0200   9.9990 999.0000                                                                                                                                                                                                           
! Tsigmax:         0.0200   0.0200   1.0000  99.0000                                                                                                                                                                                                           
! PID_to_T:           1         2         3                                                                                                                                                                                                                    
!   SSheat   =      0.000     0.000     0.000                                                                                                                                                                                                                  
!   SSheat   =      0.000     0.000     0.000                                                                                                                                                                                                                  
!   SSheat   =      0.000     0.000     0.000                                                                                                                                                                                                                  
!   SSheat   =      0.000     0.000     0.000                                                                                                                                                                                                                  
!   SSheat   =      0.000     0.000     0.000                                                                                                                                                                                                                  
!   SSheat   =      0.000     0.000     0.000                                                                                                                                                                                                                  
!   SSheat   =      0.000     0.000     0.000                                                                                                                                                                                                                  
!   SSheat   =      0.000     0.000     0.000                                                                                                                                                                                                                  
!   SSheat   =      0.000     0.000     0.000                                                                                                                                                                                                                  
!   SSheat   =      0.000     0.000     0.000                                                                                                                                                                                                                  
!   SSheat   =      0.000     0.000     0.000                                                                                                                                                                                                                  
! IQratio(j):         1         2         3                                                                                                                                                                                                                    
! Qratio =          0.000     0.000     0.000                                                                                                                                                                                                                  
! Qratio =          0.000     0.000     0.000                                                                                                                                                                                                                  
! Qratio =          0.000     0.000     0.000                                                                                                                                                                                                                  
! Qratio =          0.000     0.000     0.000                                                                                                                                                                                                                  
! Qratio =          0.000     0.000     0.000                                                                                                                                                                                                                  
! Qratio =          0.000     0.000     0.000                                                                                                                                                                                                                  
! Qratio =          0.000     0.000     0.000                                                                                                                                                                                                                  
! Qratio =          0.000     0.000     0.000                                                                                                                                                                                                                  
! Qratio =          0.000     0.000     0.000                                                                                                                                                                                                                  
! Qratio =          0.000     0.000     0.000                                                                                                                                                                                                                  
! Qratio =          0.000     0.000     0.000                                                                                                                                                                                                                  
! pulse:     8000000.0       2.500          10      10.000  fpulse/Hz, Vpp, Ncycles, burst_int/ms                                                                                                                                                              
# NPread, MainP =   1    1                                                                                                                                                                                                                                     
# Pbaro =           1                                                                                                                                                                                                                                          
# Tcell, Tbaro =    1    3                                                                                                                                                                                                                                     
# ID_pressure =         131549                                                                                                                                                                                                                                 
# ID_temps    =     162CE_1573   Hart_7341   T100_room      paro_1                                                                                                                                                                                             
# ID_Rstd     =   Tin_22212/03                                                                                                                                                                                                                                 
# echox true                                                                                                                                                                                                                                                   
# echoy true                                                                                                                                                                                                                                                   
! about to initialize F700                                                                                                                                                                                                                                     
! about to initialize DSO                                                                                                                                                                                                                                      
! about to initialize AWG                                                                                                                                                                                                                                      
! about to initialize Keithley 2002                                                                                                                                                                                                                            
! about to initialize HP_3458A                                                                                                                                                                                                                                 
! skip initialization of HP power supplies [PID disabled]                                                                                                                                                                                                      
! initialization complete                                                                                                                                                                                                                                      

# starting date,time = 2025 05 27 12:23:18


 	2025	05	27	14:49:07	     2.43	  239.995	    4.0015	   688.931	   0.0003	   0.00251	    0.0050	     4  	    3  	   677.754	    1.6491	   240.000	   -0.3535	    0.0039	    0.0159	     0.108	    0.0407	    5.5698
 	2025	05	27	15:01:36	     2.64	  239.995	    3.9900	   688.872	   0.0008	   0.00170	    0.0139	     4  	    3  	   677.688	    1.6504	   240.000	   -0.1865	    0.0040	    0.0157	     0.108	    0.0406	    5.5320
 	2025	05	27	15:12:06	     2.81	  239.995	    3.9851	   688.841	   0.0002	   0.00132	    0.0072	     4  	    3  	   677.662	    1.6497	   240.000	    0.3650	    0.0039	    0.0157	     0.108	    0.0405	    5.5177
 	2025	05	27	15:22:06	     2.98	  239.995	    3.9801	   688.810	   0.0004	   0.00136	    0.0067	     4  	    3  	   677.633	    1.6495	   240.000	    0.7155	    0.0039	    0.0157	     0.108	    0.0405	    5.5573


# file for irun =  2: ./RC318/RC318_2505b.txt                                                         
# pulse-echo; 20250527 15:57:42                                                                                                                                                                                                                                
# RC318 (Purity 0.99999); load from liquid phase at -37C                                                                                                                                                                                                       
# xxx                                                                                                                                                                                                                                                          
! scanxtime  =      .0                                                                                                                                                                                                                                         
! NTset = 11; nT =  4; nPID =  3                                                                                                                                                                                                                               
!                 T_cell   T_bath   T_room   T_paro dp/dT_max  TconvDelay TrepDelay                                                                                                                                                                            
! Tset array =   245.000  245.000  294.000    0.000   2.0000      1800.0    600.0                                                                                                                                                                              
! Tset array =   250.000  250.000  294.000    0.000   2.0000      1800.0    600.0                                                                                                                                                                              
! Tset array =   255.000  255.000  294.000    0.000   2.0000      1800.0    600.0                                                                                                                                                                              
! Tset array =   260.000  260.000  294.000    0.000   2.0000      1800.0    600.0                                                                                                                                                                              
! Tset array =   265.000  265.000  294.000    0.000   2.0000      1800.0    600.0                                                                                                                                                                              
! Tset array =   270.000  270.000  294.000    0.000   2.0000      1800.0    600.0                                                                                                                                                                              
! Tset array =   275.000  275.000  294.000    0.000   2.0000      1800.0    600.0                                                                                                                                                                              
! Tset array =   280.000  280.000  294.000    0.000   2.0000      1800.0    600.0                                                                                                                                                                              
! Tset array =   285.000  285.000  294.000    0.000   2.0000      1800.0    600.0                                                                                                                                                                              
! Tset array =   290.000  290.000  294.000    0.000   2.0000      1800.0    600.0                                                                                                                                                                              
! Tset array =   280.000  280.000  294.000    0.000   2.0000      1800.0    600.0                                                                                                                                                                              
!   Pset     =    9  Drop pressure to xx and start next run				                                                                                                                                                                                                
! Terrmax:         0.2000   0.0200   9.9990 999.0000                                                                                                                                                                                                           
! Tsigmax:         0.0200   0.0200   1.0000  99.0000                                                                                                                                                                                                           
! PID_to_T:           1         2         3                                                                                                                                                                                                                    
!   SSheat   =      0.000     0.000     0.000                                                                                                                                                                                                                  
!   SSheat   =      0.000     0.000     0.000                                                                                                                                                                                                                  
!   SSheat   =      0.000     0.000     0.000                                                                                                                                                                                                                  
!   SSheat   =      0.000     0.000     0.000                                                                                                                                                                                                                  
!   SSheat   =      0.000     0.000     0.000                                                                                                                                                                                                                  
!   SSheat   =      0.000     0.000     0.000                                                                                                                                                                                                                  
!   SSheat   =      0.000     0.000     0.000                                                                                                                                                                                                                  
!   SSheat   =      0.000     0.000     0.000                                                                                                                                                                                                                  
!   SSheat   =      0.000     0.000     0.000                                                                                                                                                                                                                  
!   SSheat   =      0.000     0.000     0.000                                                                                                                                                                                                                  
!   SSheat   =      0.000     0.000     0.000                                                                                                                                                                                                                  
! IQratio(j):         1         2         3                                                                                                                                                                                                                    
! Qratio =          0.000     0.000     0.000                                                                                                                                                                                                                  
! Qratio =          0.000     0.000     0.000                                                                                                                                                                                                                  
! Qratio =          0.000     0.000     0.000                                                                                                                                                                                                                  
! Qratio =          0.000     0.000     0.000                                                                                                                                                                                                                  
! Qratio =          0.000     0.000     0.000                                                                                                                                                                                                                  
! Qratio =          0.000     0.000     0.000                                                                                                                                                                                                                  
! Qratio =          0.000     0.000     0.000                                                                                                                                                                                                                  
! Qratio =          0.000     0.000     0.000                                                                                                                                                                                                                  
! Qratio =          0.000     0.000     0.000                                                                                                                                                                                                                  
! Qratio =          0.000     0.000     0.000                                                                                                                                                                                                                  
! Qratio =          0.000     0.000     0.000                                                                                                                                                                                                                  
! pulse:     8000000.0       2.500          10      10.000  fpulse/Hz, Vpp, Ncycles, burst_int/ms                                                                                                                                                              
# NPread, MainP =   1    1                                                                                                                                                                                                                                     
# Pbaro =           1                                                                                                                                                                                                                                          
# Tcell, Tbaro =    1    3                                                                                                                                                                                                                                     
# ID_pressure =         131549                                                                                                                                                                                                                                 
# ID_temps    =     162CE_1573   Hart_7341   T100_room      paro_1                                                                                                                                                                                             
# ID_Rstd     =   Tin_22212/03                                                                                                                                                                                                                                 
# echox true                                                                                                                                                                                                                                                   
# echoy true                                                                                                                                                                                                                                                   
! about to initialize F700                                                                                                                                                                                                                                     
! about to initialize DSO                                                                                                                                                                                                                                      
! about to initialize AWG                                                                                                                                                                                                                                      
! about to initialize Keithley 2002                                                                                                                                                                                                                            
! about to initialize HP_3458A                                                                                                                                                                                                                                 
! skip initialization of HP power supplies [PID disabled]                                                                                                                                                                                                      
! initialization complete                                                                                                                                                                                                                                      

 	2025	05	27	16:38:03	     4.25	  244.995	    8.5571	   695.071	   0.0002	   0.00225	    0.0034	     4  	    3  	   685.312	    1.4240	   245.000	    0.0005	    0.0039	    0.0158	     0.109	    0.0397	    5.1144
 	2025	05	27	16:48:04	     4.41	  244.994	    8.5551	   695.057	   0.0019	   0.00041	    0.0031	     4  	    3  	   685.306	    1.4229	   245.000	   -0.0182	    0.0044	    0.0157	     0.109	    0.0396	    5.1228
 	2025	05	27	16:58:04	     4.58	  244.994	    8.5490	   695.033	   0.0018	   0.00263	    0.0020	     4  	    3  	   685.272	    1.4244	   245.000	   -0.3638	    0.0043	    0.0159	     0.109	    0.0398	    5.1303
 	2025	05	27	17:08:04	     4.75	  244.994	    8.5498	   695.028	   0.0005	   0.00089	    0.0047	     4  	    3  	   685.275	    1.4232	   245.000	   -0.0105	    0.0039	    0.0157	     0.109	    0.0396	    5.1150

 	2025	05	27	18:18:06	     5.91	  250.001	   13.1749	   701.589	   0.0006	   0.00118	    0.0047	     4  	    3  	   692.723	    1.2799	   249.998	   -0.2383	    0.0040	    0.0157	     0.110	    0.0388	    4.7529
 	2025	05	27	18:28:06	     6.08	  250.001	   13.1730	   701.585	   0.0006	   0.00075	    0.0028	     4  	    3  	   692.713	    1.2807	   250.000	    0.2363	    0.0039	    0.0157	     0.110	    0.0388	    4.7503
 	2025	05	27	18:38:06	     6.25	  250.001	   13.1700	   701.568	   0.0005	   0.00071	    0.0031	     4  	    3  	   692.697	    1.2807	   250.000	   -0.1785	    0.0039	    0.0157	     0.110	    0.0388	    4.7634
 	2025	05	27	18:48:06	     6.41	  250.002	   13.1722	   701.571	   0.0013	   0.00068	    0.0041	     4  	    3  	   692.707	    1.2797	   250.000	    0.1380	    0.0041	    0.0157	     0.110	    0.0388	    4.7521

 	2025	05	27	19:55:06	     7.53	  254.995	   17.7423	   707.956	   0.0009	   0.00062	    0.0040	     4  	    3  	   699.581	    1.1973	   255.000	   -0.2135	    0.0040	    0.0157	     0.111	    0.0381	    4.4115
 	2025	05	27	20:05:07	     7.70	  254.994	   17.7374	   707.929	   0.0009	   0.00091	    0.0065	     4  	    3  	   699.559	    1.1965	   255.000	   -0.1260	    0.0040	    0.0157	     0.111	    0.0382	    4.4110
 	2025	05	27	20:15:06	     7.86	  254.995	   17.7373	   707.923	   0.0006	   0.00083	    0.0032	     4  	    3  	   699.556	    1.1960	   255.000	   -0.0320	    0.0040	    0.0157	     0.111	    0.0381	    4.4188
 	2025	05	27	20:25:06	     8.03	  254.994	   17.7379	   707.924	   0.0011	   0.00179	    0.0045	     4  	    3  	   699.562	    1.1953	   255.000	   -0.0975	    0.0041	    0.0158	     0.111	    0.0382	    4.4403

 	2025	05	27	21:29:06	     9.10	  259.995	   22.2833	   714.210	   0.0006	   0.00123	    0.0015	     4  	    3  	   706.069	    1.1530	   259.998	   -0.1125	    0.0040	    0.0157	     0.112	    0.0376	    4.1184
 	2025	05	27	21:39:07	     9.26	  259.996	   22.2810	   714.196	   0.0003	   0.00125	    0.0067	     4  	    3  	   706.057	    1.1528	   260.000	   -0.1430	    0.0039	    0.0157	     0.112	    0.0376	    4.1262
 	2025	05	27	21:49:06	     9.43	  259.996	   22.2784	   714.182	   0.0009	   0.00086	    0.0026	     4  	    3  	   706.045	    1.1525	   259.998	   -0.1217	    0.0040	    0.0157	     0.112	    0.0376	    4.1331
 	2025	05	27	21:59:06	     9.60	  259.997	   22.2699	   714.143	   0.0005	   0.00139	    0.0064	     4  	    3  	   706.002	    1.1531	   260.000	   -0.2402	    0.0039	    0.0157	     0.112	    0.0376	    4.1341

 	2025	05	27	23:00:07	    10.61	  264.986	   26.7863	   720.366	   0.0002	   0.00078	    0.0023	     4  	    3  	   712.266	    1.1372	   265.000	    0.1237	    0.0039	    0.0157	     0.113	    0.0370	    3.8831
 	2025	05	27	23:10:06	    10.78	  264.987	   26.7826	   720.347	   0.0002	   0.00074	    0.0044	     4  	    3  	   712.248	    1.1371	   265.000	   -0.0195	    0.0039	    0.0157	     0.113	    0.0370	    3.8862
 	2025	05	27	23:20:07	    10.95	  264.986	   26.7803	   720.338	   0.0005	   0.00173	    0.0028	     4  	    3  	   712.238	    1.1372	   265.000	    0.0612	    0.0039	    0.0157	     0.113	    0.0371	    3.8673
 	2025	05	27	23:30:07	    11.11	  264.987	   26.7745	   720.312	   0.0005	   0.00082	    0.0048	     4  	    3  	   712.212	    1.1373	   265.000	   -0.1765	    0.0039	    0.0157	     0.113	    0.0371	    3.8895

 	2025	05	28	00:31:07	    12.13	  269.983	   31.2663	   726.428	   0.0005	   0.00127	    0.0035	     4  	    3  	   718.264	    1.1366	   270.000	   -0.1690	    0.0039	    0.0157	     0.113	    0.0366	    3.6579
 	2025	05	28	00:41:06	    12.30	  269.981	   31.2616	   726.413	   0.0005	   0.00206	    0.0075	     4  	    3  	   718.249	    1.1367	   270.000	   -0.2432	    0.0039	    0.0158	     0.113	    0.0367	    3.6610
 	2025	05	28	00:51:06	    12.46	  269.983	   31.2583	   726.394	   0.0012	   0.00144	    0.0047	     4  	    3  	   718.229	    1.1369	   270.000	    0.0788	    0.0041	    0.0157	     0.113	    0.0366	    3.6690
 	2025	05	28	01:01:07	    12.63	  269.982	   31.2571	   726.388	   0.0005	   0.00017	    0.0051	     4  	    3  	   718.225	    1.1365	   270.000	   -0.0495	    0.0039	    0.0157	     0.113	    0.0366	    3.6716

 	2025	05	28	02:01:06	    13.63	  274.976	   35.7013	   732.344	   0.0001	   0.00267	    0.0065	     4  	    3  	   724.042	    1.1465	   275.000	   -0.1785	    0.0039	    0.0159	     0.114	    0.0363	    3.4614
 	2025	05	28	02:11:07	    13.80	  274.977	   35.6938	   732.321	   0.0005	   0.00173	    0.0047	     4  	    3  	   724.008	    1.1481	   275.000	   -0.0725	    0.0039	    0.0157	     0.114	    0.0363	    3.4584
 	2025	05	28	02:21:06	    13.96	  274.976	   35.6897	   732.302	   0.0004	   0.00130	    0.0073	     4  	    3  	   723.993	    1.1477	   275.000	   -0.0315	    0.0039	    0.0157	     0.114	    0.0362	    3.4598
 	2025	05	28	02:31:06	    14.13	  274.976	   35.6829	   732.268	   0.0006	   0.00081	    0.0026	     4  	    3  	   723.964	    1.1470	   275.000	    0.1085	    0.0040	    0.0157	     0.114	    0.0362	    3.4525

 	2025	05	28	03:27:37	    15.07	  279.981	   40.1152	   738.168	   0.0005	   0.00234	    0.0079	     4  	    3  	   729.703	    1.1602	   280.000	   -0.1795	    0.0039	    0.0158	     0.115	    0.0359	    3.2843
 	2025	05	28	03:37:36	    15.24	  279.981	   40.1013	   738.115	   0.0000	   0.00237	    0.0077	     4  	    3  	   729.644	    1.1610	   280.000	   -0.2965	    0.0039	    0.0158	     0.115	    0.0359	    3.2808
 	2025	05	28	03:47:36	    15.41	  279.982	   40.0925	   738.084	   0.0004	   0.00329	    0.0052	     4  	    3  	   729.605	    1.1621	   280.000	   -0.3200	    0.0039	    0.0160	     0.115	    0.0360	    3.2884
 	2025	05	28	03:57:37	    15.57	  279.981	   40.0841	   738.054	   0.0015	   0.00154	    0.0055	     4  	    3  	   729.573	    1.1624	   280.000	   -0.0140	    0.0042	    0.0157	     0.115	    0.0359	    3.2868

 	2025	05	28	04:52:06	    16.48	  284.975	   44.4802	   743.841	   0.0009	   0.00332	    0.0082	     4  	    3  	   735.215	    1.1733	   285.000	   -0.1340	    0.0040	    0.0160	     0.116	    0.0357	    3.1319
 	2025	05	28	05:02:06	    16.65	  284.975	   44.4645	   743.797	   0.0013	   0.00222	    0.0064	     4  	    3  	   735.152	    1.1760	   285.000	   -0.1620	    0.0041	    0.0158	     0.116	    0.0356	    3.1325
 	2025	05	28	05:12:07	    16.81	  284.976	   44.4502	   743.749	   0.0015	   0.00115	    0.0028	     4  	    3  	   735.094	    1.1774	   285.002	   -0.2687	    0.0042	    0.0157	     0.116	    0.0356	    3.1299
 	2025	05	28	05:22:06	    16.98	  284.977	   44.4431	   743.722	   0.0005	   0.00218	    0.0097	     4  	    3  	   735.063	    1.1779	   285.000	   -0.1315	    0.0039	    0.0158	     0.116	    0.0356	    3.1275

 	2025	05	28	06:21:06	    17.96	  289.986	   48.7814	   749.293	   0.0008	   0.00294	    0.0061	     4  	    3  	   740.484	    1.1897	   290.000	    0.3815	    0.0040	    0.0159	     0.117	    0.0354	    2.9829
 	2025	05	28	06:31:07	    18.13	  289.980	   48.7748	   749.267	   0.0024	   0.00298	    0.0089	     4  	    3  	   740.472	    1.1877	   290.000	   -0.2797	    0.0046	    0.0159	     0.117	    0.0354	    2.9937
 	2025	05	28	06:41:07	    18.30	  289.982	   48.7556	   749.206	   0.0008	   0.00201	    0.0050	     4  	    3  	   740.393	    1.1904	   290.000	   -0.1560	    0.0040	    0.0158	     0.117	    0.0353	    2.9860
 	2025	05	28	06:51:07	    18.46	  289.983	   48.7364	   749.136	   0.0016	   0.00156	    0.0057	     4  	    3  	   740.316	    1.1914	   290.000	   -0.1933	    0.0042	    0.0157	     0.117	    0.0353	    2.9850


# file for irun =  3: ./RC318/RC318_2505c.txt                                                         
# pulse-echo; 20250528 08:17:57                                                                                                                                                                                                                                
# RC318 (Purity 0.99999); load from liquid phase at -37C                                                                                                                                                                                                       
# xxx                                                                                                                                                                                                                                                          
! scanxtime  =      .0                                                                                                                                                                                                                                         
! NTset = 14; nT =  4; nPID =  3                                                                                                                                                                                                                               
!                 T_cell   T_bath   T_room   T_paro dp/dT_max  TconvDelay TrepDelay                                                                                                                                                                            
! Tset array =   250.000  250.000  294.000    0.000   2.0000      1800.0    600.0                                                                                                                                                                              
! Tset array =   255.000  255.000  294.000    0.000   2.0000      1800.0    600.0                                                                                                                                                                              
! Tset array =   260.000  260.000  294.000    0.000   2.0000      1800.0    600.0                                                                                                                                                                              
! Tset array =   265.000  265.000  294.000    0.000   2.0000      1800.0    600.0                                                                                                                                                                              
! Tset array =   270.000  270.000  294.000    0.000   2.0000      1800.0    600.0                                                                                                                                                                              
! Tset array =   275.000  275.000  294.000    0.000   2.0000      1800.0    600.0                                                                                                                                                                              
! Tset array =   280.000  280.000  294.000    0.000   2.0000      1800.0    600.0                                                                                                                                                                              
! Tset array =   285.000  285.000  294.000    0.000   2.0000      1800.0    600.0                                                                                                                                                                              
! Tset array =   290.000  290.000  294.000    0.000   2.0000      1800.0    600.0                                                                                                                                                                              
! Tset array =   295.000  295.000  294.000    0.000   2.0000      1800.0    600.0                                                                                                                                                                              
! Tset array =   300.000  300.000  294.000    0.000   2.0000      1800.0    600.0                                                                                                                                                                              
! Tset array =   305.000  305.000  294.000    0.000   2.0000      1800.0    600.0                                                                                                                                                                              
! Tset array =   310.000  310.000  294.000    0.000   2.0000      1800.0    600.0                                                                                                                                                                              
! Tset array =   270.000  270.000  294.000    0.000   2.0000      1800.0    600.0                                                                                                                                                                              
!   Pset     =    9  Drop pressure to xx and start next run				                                                                                                                                                                                                
! Terrmax:         0.2000   0.0200   9.9990 999.0000                                                                                                                                                                                                           
! Tsigmax:         0.0200   0.0200   1.0000  99.0000                                                                                                                                                                                                           
! PID_to_T:           1         2         3                                                                                                                                                                                                                    
!   SSheat   =      0.000     0.000     0.000                                                                                                                                                                                                                  
!   SSheat   =      0.000     0.000     0.000                                                                                                                                                                                                                  
!   SSheat   =      0.000     0.000     0.000                                                                                                                                                                                                                  
!   SSheat   =      0.000     0.000     0.000                                                                                                                                                                                                                  
!   SSheat   =      0.000     0.000     0.000                                                                                                                                                                                                                  
!   SSheat   =      0.000     0.000     0.000                                                                                                                                                                                                                  
!   SSheat   =      0.000     0.000     0.000                                                                                                                                                                                                                  
!   SSheat   =      0.000     0.000     0.000                                                                                                                                                                                                                  
!   SSheat   =      0.000     0.000     0.000                                                                                                                                                                                                                  
!   SSheat   =      0.000     0.000     0.000                                                                                                                                                                                                                  
!   SSheat   =      0.000     0.000     0.000                                                                                                                                                                                                                  
!   SSheat   =      0.000     0.000     0.000                                                                                                                                                                                                                  
!   SSheat   =      0.000     0.000     0.000                                                                                                                                                                                                                  
!   SSheat   =      0.000     0.000     0.000                                                                                                                                                                                                                  
! IQratio(j):         1         2         3                                                                                                                                                                                                                    
! Qratio =          0.000     0.000     0.000                                                                                                                                                                                                                  
! Qratio =          0.000     0.000     0.000                                                                                                                                                                                                                  
! Qratio =          0.000     0.000     0.000                                                                                                                                                                                                                  
! Qratio =          0.000     0.000     0.000                                                                                                                                                                                                                  
! Qratio =          0.000     0.000     0.000                                                                                                                                                                                                                  
! Qratio =          0.000     0.000     0.000                                                                                                                                                                                                                  
! Qratio =          0.000     0.000     0.000                                                                                                                                                                                                                  
! Qratio =          0.000     0.000     0.000                                                                                                                                                                                                                  
! Qratio =          0.000     0.000     0.000                                                                                                                                                                                                                  
! Qratio =          0.000     0.000     0.000                                                                                                                                                                                                                  
! Qratio =          0.000     0.000     0.000                                                                                                                                                                                                                  
! Qratio =          0.000     0.000     0.000                                                                                                                                                                                                                  
! Qratio =          0.000     0.000     0.000                                                                                                                                                                                                                  
! Qratio =          0.000     0.000     0.000                                                                                                                                                                                                                  
! pulse:     8000000.0       2.500          10      10.000  fpulse/Hz, Vpp, Ncycles, burst_int/ms                                                                                                                                                              
# NPread, MainP =   1    1                                                                                                                                                                                                                                     
# Pbaro =           1                                                                                                                                                                                                                                          
# Tcell, Tbaro =    1    3                                                                                                                                                                                                                                     
# ID_pressure =         131549                                                                                                                                                                                                                                 
# ID_temps    =     162CE_1573   Hart_7341   T100_room      paro_1                                                                                                                                                                                             
# ID_Rstd     =   Tin_22212/03                                                                                                                                                                                                                                 
# echox true                                                                                                                                                                                                                                                   
# echoy true                                                                                                                                                                                                                                                   
! about to initialize F700                                                                                                                                                                                                                                     
! about to initialize DSO                                                                                                                                                                                                                                      
! about to initialize AWG                                                                                                                                                                                                                                      
! about to initialize Keithley 2002                                                                                                                                                                                                                            
! about to initialize HP_3458A                                                                                                                                                                                                                                 
! skip initialization of HP power supplies [PID disabled]                                                                                                                                                                                                      
! initialization complete                                                                                                                                                                                                                                      

 	2025	05	28	09:31:34	    21.14	  250.000	    0.7448	   629.463	   0.0018	   0.00186	    0.0104	     4  	    3  	   621.942	    1.2093	   250.000	   -6.0825	    0.0043	    0.0158	     0.098	    0.0452	    6.7806
 	2025	05	28	09:41:35	    21.30	  250.000	    0.7423	   629.445	   0.0011	   0.00118	    0.0059	     4  	    3  	   621.926	    1.2090	   250.000	   -7.1605	    0.0041	    0.0157	     0.098	    0.0451	    6.7581
 	2025	05	28	09:52:35	    21.49	  250.000	    0.7366	   629.408	   0.0023	   0.00281	    0.0138	     4  	    3  	   621.890	    1.2089	   250.000	   -0.3957	    0.0045	    0.0159	     0.098	    0.0454	    6.8150
 	2025	05	28	10:06:05	    21.71	  250.000	    0.7319	   629.368	   0.0014	   0.00160	    0.0071	     4  	    3  	   621.862	    1.2071	   249.998	    0.0930	    0.0042	    0.0157	     0.098	    0.0451	    6.7685

 	2025	05	28	11:26:07	    23.05	  254.993	    4.9022	   636.585	   0.0009	   0.00090	    0.0039	     4  	    3  	   629.868	    1.0663	   255.002	   -1.2560	    0.0040	    0.0157	     0.099	    0.0436	    6.2215
 	2025	05	28	11:36:06	    23.21	  254.993	    4.8962	   636.557	   0.0005	   0.00111	    0.0071	     4  	    3  	   629.831	    1.0680	   254.998	   -0.8533	    0.0039	    0.0157	     0.099	    0.0436	    6.1605


# file for irun =  4: ./RC318/RC318_2505d.txt                                                         
# pulse-echo; 20250528 11:50:43                                                                                                                                                                                                                                
# RC318 (Purity 0.99999); load from liquid phase at -37C                                                                                                                                                                                                       
# xxx                                                                                                                                                                                                                                                          
! scanxtime  =      .0                                                                                                                                                                                                                                         
! NTset = 14; nT =  4; nPID =  3                                                                                                                                                                                                                               
!                 T_cell   T_bath   T_room   T_paro dp/dT_max  TconvDelay TrepDelay                                                                                                                                                                            
! Tset array =   255.000  255.000  294.000    0.000   2.0000      1800.0    600.0                                                                                                                                                                              
! Tset array =   260.000  260.000  294.000    0.000   2.0000      1800.0    600.0                                                                                                                                                                              
! Tset array =   265.000  265.000  294.000    0.000   2.0000      1800.0    600.0                                                                                                                                                                              
! Tset array =   270.000  270.000  294.000    0.000   2.0000      1800.0    600.0                                                                                                                                                                              
! Tset array =   275.000  275.000  294.000    0.000   2.0000      1800.0    600.0                                                                                                                                                                              
! Tset array =   280.000  280.000  294.000    0.000   2.0000      1800.0    600.0                                                                                                                                                                              
! Tset array =   285.000  285.000  294.000    0.000   2.0000      1800.0    600.0                                                                                                                                                                              
! Tset array =   290.000  290.000  294.000    0.000   2.0000      1800.0    600.0                                                                                                                                                                              
! Tset array =   295.000  295.000  294.000    0.000   2.0000      1800.0    600.0                                                                                                                                                                              
! Tset array =   300.000  300.000  294.000    0.000   2.0000      1800.0    600.0                                                                                                                                                                              
! Tset array =   305.000  305.000  294.000    0.000   2.0000      1800.0    600.0                                                                                                                                                                              
! Tset array =   310.000  310.000  294.000    0.000   2.0000      1800.0    600.0                                                                                                                                                                              
! Tset array =   250.000  250.000  294.000    0.000   2.0000      1800.0    600.0                                                                                                                                                                              
! Tset array =   270.000  270.000  294.000    0.000   2.0000      1800.0    600.0                                                                                                                                                                              
!   Pset     =    9  Drop pressure to xx and start next run				                                                                                                                                                                                                
! Terrmax:         0.2000   0.0200   9.9990 999.0000                                                                                                                                                                                                           
! Tsigmax:         0.0200   0.0200   1.0000  99.0000                                                                                                                                                                                                           
! PID_to_T:           1         2         3                                                                                                                                                                                                                    
!   SSheat   =      0.000     0.000     0.000                                                                                                                                                                                                                  
!   SSheat   =      0.000     0.000     0.000                                                                                                                                                                                                                  
!   SSheat   =      0.000     0.000     0.000                                                                                                                                                                                                                  
!   SSheat   =      0.000     0.000     0.000                                                                                                                                                                                                                  
!   SSheat   =      0.000     0.000     0.000                                                                                                                                                                                                                  
!   SSheat   =      0.000     0.000     0.000                                                                                                                                                                                                                  
!   SSheat   =      0.000     0.000     0.000                                                                                                                                                                                                                  
!   SSheat   =      0.000     0.000     0.000                                                                                                                                                                                                                  
!   SSheat   =      0.000     0.000     0.000                                                                                                                                                                                                                  
!   SSheat   =      0.000     0.000     0.000                                                                                                                                                                                                                  
!   SSheat   =      0.000     0.000     0.000                                                                                                                                                                                                                  
!   SSheat   =      0.000     0.000     0.000                                                                                                                                                                                                                  
!   SSheat   =      0.000     0.000     0.000                                                                                                                                                                                                                  
!   SSheat   =      0.000     0.000     0.000                                                                                                                                                                                                                  
! IQratio(j):         1         2         3                                                                                                                                                                                                                    
! Qratio =          0.000     0.000     0.000                                                                                                                                                                                                                  
! Qratio =          0.000     0.000     0.000                                                                                                                                                                                                                  
! Qratio =          0.000     0.000     0.000                                                                                                                                                                                                                  
! Qratio =          0.000     0.000     0.000                                                                                                                                                                                                                  
! Qratio =          0.000     0.000     0.000                                                                                                                                                                                                                  
! Qratio =          0.000     0.000     0.000                                                                                                                                                                                                                  
! Qratio =          0.000     0.000     0.000                                                                                                                                                                                                                  
! Qratio =          0.000     0.000     0.000                                                                                                                                                                                                                  
! Qratio =          0.000     0.000     0.000                                                                                                                                                                                                                  
! Qratio =          0.000     0.000     0.000                                                                                                                                                                                                                  
! Qratio =          0.000     0.000     0.000                                                                                                                                                                                                                  
! Qratio =          0.000     0.000     0.000                                                                                                                                                                                                                  
! Qratio =          0.000     0.000     0.000                                                                                                                                                                                                                  
! Qratio =          0.000     0.000     0.000                                                                                                                                                                                                                  
! pulse:     8000000.0       2.500          10      10.000  fpulse/Hz, Vpp, Ncycles, burst_int/ms                                                                                                                                                              
# NPread, MainP =   1    1                                                                                                                                                                                                                                     
# Pbaro =           1                                                                                                                                                                                                                                          
# Tcell, Tbaro =    1    3                                                                                                                                                                                                                                     
# ID_pressure =         131549                                                                                                                                                                                                                                 
# ID_temps    =     162CE_1573   Hart_7341   T100_room      paro_1                                                                                                                                                                                             
# ID_Rstd     =   Tin_22212/03                                                                                                                                                                                                                                 
# echox true                                                                                                                                                                                                                                                   
# echoy true                                                                                                                                                                                                                                                   
! about to initialize F700                                                                                                                                                                                                                                     
! about to initialize DSO                                                                                                                                                                                                                                      
! about to initialize AWG                                                                                                                                                                                                                                      
! about to initialize Keithley 2002                                                                                                                                                                                                                            
! about to initialize HP_3458A                                                                                                                                                                                                                                 
! skip initialization of HP power supplies [PID disabled]                                                                                                                                                                                                      
! initialization complete                                                                                                                                                                                                                                      

 	2025	05	28	12:29:03	    24.10	  254.994	    4.8940	   636.521	   0.0007	   0.00035	    0.0032	     4  	    3  	   629.815	    1.0648	   255.000	   -0.7915	    0.0040	    0.0157	     0.099	    0.0436	    6.2215
 	2025	05	28	12:39:03	    24.26	  254.993	    4.8911	   636.510	   0.0005	   0.00159	    0.0089	     4  	    3  	   629.800	    1.0654	   255.000	    0.8277	    0.0039	    0.0157	     0.099	    0.0437	    6.2378
 	2025	05	28	12:49:04	    24.43	  254.993	    4.8869	   636.494	   0.0005	   0.00049	    0.0037	     4  	    3  	   629.776	    1.0667	   255.000	   -0.7348	    0.0039	    0.0157	     0.099	    0.0436	    6.1943
 	2025	05	28	12:59:04	    24.60	  254.995	    4.8896	   636.505	   0.0011	   0.00025	    0.0018	     4  	    3  	   629.786	    1.0668	   255.000	    0.0442	    0.0041	    0.0157	     0.099	    0.0436	    6.2219

 	2025	05	28	14:10:05	    25.78	  259.995	    9.0111	   643.367	   0.0001	   0.00093	    0.0041	     4  	    3  	   637.107	    0.9826	   260.000	   -0.1693	    0.0039	    0.0157	     0.100	    0.0424	    5.7023
 	2025	05	28	14:20:05	    25.95	  259.995	    9.0088	   643.364	   0.0004	   0.00091	    0.0053	     4  	    3  	   637.092	    0.9844	   260.000	   -0.2253	    0.0039	    0.0157	     0.100	    0.0424	    5.7194
 	2025	05	28	14:30:05	    26.11	  259.996	    9.0104	   643.368	   0.0007	   0.00133	    0.0070	     4  	    3  	   637.101	    0.9837	   260.000	    0.3688	    0.0040	    0.0157	     0.100	    0.0424	    5.7076
 	2025	05	28	14:40:06	    26.28	  259.995	    9.0110	   643.372	   0.0004	   0.00099	    0.0008	     4  	    3  	   637.106	    0.9835	   260.000	    0.0495	    0.0039	    0.0157	     0.100	    0.0424	    5.7520

 	2025	05	28	15:48:06	    27.41	  264.987	   13.1092	   650.118	   0.0009	   0.00143	    0.0071	     4  	    3  	   644.063	    0.9401	   265.000	   -0.4505	    0.0040	    0.0157	     0.102	    0.0414	    5.2695
 	2025	05	28	15:58:07	    27.58	  264.986	   13.1120	   650.126	   0.0009	   0.00178	    0.0038	     4  	    3  	   644.080	    0.9386	   265.000	    0.0950	    0.0040	    0.0158	     0.102	    0.0414	    5.2656
 	2025	05	28	16:08:07	    27.75	  264.987	   13.1148	   650.148	   0.0005	   0.00107	    0.0044	     4  	    3  	   644.094	    0.9398	   265.000	    0.2157	    0.0039	    0.0157	     0.102	    0.0413	    5.2918
 	2025	05	28	16:18:06	    27.91	  264.986	   13.1125	   650.137	   0.0011	   0.00121	    0.0067	     4  	    3  	   644.084	    0.9398	   265.000	   -0.1812	    0.0040	    0.0157	     0.102	    0.0413	    5.2670

 	2025	05	28	17:20:37	    28.96	  269.982	   17.1975	   656.782	   0.0012	   0.00131	    0.0048	     4  	    3  	   650.771	    0.9237	   270.000	    0.0372	    0.0041	    0.0157	     0.103	    0.0404	    4.8722
 	2025	05	28	17:30:37	    29.12	  269.983	   17.2011	   656.800	   0.0005	   0.00103	    0.0050	     4  	    3  	   650.790	    0.9236	   270.000	    0.2252	    0.0039	    0.0157	     0.103	    0.0404	    4.9003
 	2025	05	28	17:40:36	    29.29	  269.982	   17.2006	   656.797	   0.0005	   0.00054	    0.0065	     4  	    3  	   650.789	    0.9232	   270.000	   -0.0543	    0.0039	    0.0157	     0.103	    0.0404	    4.8988
 	2025	05	28	17:50:37	    29.46	  269.982	   17.2011	   656.798	   0.0007	   0.00064	    0.0051	     4  	    3  	   650.791	    0.9230	   270.000	   -0.0855	    0.0040	    0.0157	     0.103	    0.0404	    4.9284

 	2025	05	28	18:53:06	    30.50	  274.978	   21.2893	   663.432	   0.0021	   0.00332	    0.0098	     4  	    3  	   657.367	    0.9226	   275.000	    0.6960	    0.0044	    0.0160	     0.104	    0.0400	    4.5618
 	2025	05	28	19:03:06	    30.66	  274.978	   21.3086	   663.514	   0.0004	   0.00015	    0.0011	     4  	    3  	   657.467	    0.9197	   274.998	    0.5162	    0.0039	    0.0157	     0.104	    0.0396	    4.5448
 	2025	05	28	19:13:07	    30.83	  274.975	   21.2996	   663.487	   0.0007	   0.00075	    0.0032	     4  	    3  	   657.429	    0.9215	   275.000	   -0.3433	    0.0040	    0.0157	     0.104	    0.0396	    4.5454
 	2025	05	28	19:23:07	    31.00	  274.977	   21.2941	   663.473	   0.0008	   0.00116	    0.0025	     4  	    3  	   657.396	    0.9244	   275.000	   -0.1717	    0.0040	    0.0157	     0.104	    0.0396	    4.5509

 	2025	05	28	20:24:37	    32.02	  279.983	   25.3283	   669.810	   0.0003	   0.00053	    0.0044	     4  	    3  	   663.588	    0.9377	   280.000	    0.0105	    0.0039	    0.0157	     0.105	    0.0389	    4.2661
 	2025	05	28	20:34:37	    32.19	  279.982	   25.3278	   669.810	   0.0007	   0.00048	    0.0014	     4  	    3  	   663.588	    0.9376	   280.000	    0.0435	    0.0040	    0.0157	     0.105	    0.0389	    4.2483
 	2025	05	28	20:44:36	    32.36	  279.981	   25.3280	   669.808	   0.0003	   0.00062	    0.0010	     4  	    3  	   663.590	    0.9371	   280.000	   -0.0005	    0.0039	    0.0157	     0.105	    0.0389	    4.2673
 	2025	05	28	20:54:36	    32.52	  279.981	   25.3260	   669.797	   0.0018	   0.00104	    0.0067	     4  	    3  	   663.582	    0.9366	   280.000	   -0.0385	    0.0043	    0.0157	     0.105	    0.0390	    4.2624

 	2025	05	28	21:55:36	    33.54	  284.977	   29.3499	   676.090	   0.0008	   0.00244	    0.0108	     4  	    3  	   669.707	    0.9532	   285.000	    0.2188	    0.0040	    0.0158	     0.106	    0.0385	    4.0028
 	2025	05	28	22:05:36	    33.70	  284.978	   29.3651	   676.154	   0.0009	   0.00186	    0.0060	     4  	    3  	   669.777	    0.9521	   285.000	    0.4090	    0.0040	    0.0158	     0.106	    0.0384	    3.9882
 	2025	05	28	22:15:37	    33.87	  284.977	   29.3692	   676.174	   0.0014	   0.00129	    0.0044	     4  	    3  	   669.800	    0.9516	   285.000	   -0.1530	    0.0042	    0.0157	     0.106	    0.0383	    3.9899
 	2025	05	28	22:25:36	    34.04	  284.976	   29.3675	   676.172	   0.0004	   0.00075	    0.0056	     4  	    3  	   669.793	    0.9524	   285.002	    0.0045	    0.0039	    0.0157	     0.106	    0.0383	    3.9903

 	2025	05	28	23:20:36	    34.95	  289.984	   33.3391	   682.208	   0.0014	   0.00044	    0.0024	     4  	    3  	   675.625	    0.9743	   290.000	   -0.0150	    0.0041	    0.0157	     0.107	    0.0378	    3.7679
 	2025	05	28	23:30:36	    35.12	  289.983	   33.3388	   682.204	   0.0018	   0.00048	    0.0027	     4  	    3  	   675.625	    0.9739	   290.000	   -0.0685	    0.0043	    0.0157	     0.107	    0.0378	    3.7653
 	2025	05	28	23:40:36	    35.29	  289.982	   33.3397	   682.215	   0.0043	   0.00161	    0.0045	     4  	    3  	   675.632	    0.9744	   290.002	    0.1770	    0.0058	    0.0157	     0.107	    0.0380	    3.7659
 	2025	05	28	23:50:37	    35.46	  289.982	   33.3351	   682.197	   0.0011	   0.00074	    0.0004	     4  	    3  	   675.610	    0.9751	   290.000	   -0.0208	    0.0041	    0.0157	     0.107	    0.0378	    3.7672

 	2025	05	29	00:45:06	    36.36	  294.972	   37.3085	   688.265	   0.0006	   0.00153	    0.0057	     4  	    3  	   681.498	    0.9931	   295.000	   -0.0892	    0.0039	    0.0157	     0.108	    0.0373	    3.5561
 	2025	05	29	00:55:06	    36.53	  294.972	   37.3023	   688.247	   0.0005	   0.00038	    0.0016	     4  	    3  	   681.470	    0.9945	   295.000	    0.0005	    0.0039	    0.0157	     0.108	    0.0373	    3.5624
 	2025	05	29	01:05:06	    36.70	  294.972	   37.2980	   688.226	   0.0012	   0.00136	    0.0048	     4  	    3  	   681.450	    0.9943	   295.000	   -0.0752	    0.0041	    0.0157	     0.108	    0.0373	    3.5552
 	2025	05	29	01:15:06	    36.86	  294.972	   37.2960	   688.216	   0.0005	   0.00112	    0.0032	     4  	    3  	   681.442	    0.9940	   295.002	   -0.0905	    0.0039	    0.0157	     0.108	    0.0373	    3.5530

 	2025	05	29	02:07:36	    37.74	  299.974	   41.2172	   694.029	   0.0014	   0.00038	    0.0009	     4  	    3  	   687.089	    1.0101	   300.000	    0.0045	    0.0042	    0.0157	     0.108	    0.0369	    3.3783
 	2025	05	29	02:17:37	    37.91	  299.974	   41.2153	   694.023	   0.0006	   0.00042	    0.0033	     4  	    3  	   687.081	    1.0104	   300.000	   -0.0907	    0.0039	    0.0157	     0.108	    0.0369	    3.3834
 	2025	05	29	02:27:36	    38.07	  299.972	   41.2160	   694.028	   0.0015	   0.00070	    0.0016	     4  	    3  	   687.087	    1.0102	   300.000	    0.0365	    0.0042	    0.0157	     0.108	    0.0369	    3.3859
 	2025	05	29	02:37:36	    38.24	  299.975	   41.2216	   694.053	   0.0006	   0.00269	    0.0077	     4  	    3  	   687.106	    1.0111	   300.000	    0.2107	    0.0040	    0.0159	     0.108	    0.0370	    3.3748

 	2025	05	29	03:29:37	    39.11	  304.982	   45.1404	   699.840	   0.0016	   0.00111	    0.0023	     4  	    3  	   692.758	    1.0223	   305.000	   -0.0187	    0.0042	    0.0157	     0.109	    0.0365	    3.2105
 	2025	05	29	03:39:36	    39.27	  304.983	   45.1383	   699.835	   0.0012	   0.00118	    0.0015	     4  	    3  	   692.748	    1.0231	   305.000	   -0.0325	    0.0041	    0.0157	     0.109	    0.0365	    3.2229
 	2025	05	29	03:49:37	    39.44	  304.982	   45.1339	   699.824	   0.0016	   0.00075	    0.0047	     4  	    3  	   692.731	    1.0240	   305.000	   -0.0173	    0.0042	    0.0157	     0.109	    0.0365	    3.2071
 	2025	05	29	03:59:36	    39.61	  304.984	   45.1327	   699.817	   0.0010	   0.00102	    0.0035	     4  	    3  	   692.722	    1.0241	   305.000	    0.0355	    0.0040	    0.0157	     0.109	    0.0365	    3.2186

 	2025	05	29	04:51:06	    40.46	  309.981	   48.9895	   705.367	   0.0011	   0.00008	    0.0048	     4  	    3  	   698.174	    1.0302	   310.000	    0.0353	    0.0040	    0.0157	     0.110	    0.0362	    3.0704
 	2025	05	29	05:01:07	    40.63	  309.984	   49.0107	   705.446	   0.0006	   0.00366	    0.0078	     4  	    3  	   698.255	    1.0298	   310.000	    0.3270	    0.0039	    0.0161	     0.110	    0.0364	    3.0700
 	2025	05	29	05:11:07	    40.80	  309.981	   49.0289	   705.503	   0.0012	   0.00120	    0.0043	     4  	    3  	   698.335	    1.0265	   310.000	    0.1280	    0.0041	    0.0157	     0.110	    0.0362	    3.0815
 	2025	05	29	05:21:06	    40.96	  309.978	   49.0182	   705.475	   0.0016	   0.00122	    0.0041	     4  	    3  	   698.298	    1.0277	   310.002	   -0.0657	    0.0042	    0.0157	     0.110	    0.0362	    3.0672


# file for irun =  5: ./RC318/RC318_2505e.txt                                                         
# pulse-echo; 20250529 08:07:32                                                                                                                                                                                                                                
# RC318 (Purity 0.99999); load from liquid phase at -37C                                                                                                                                                                                                       
# xxx                                                                                                                                                                                                                                                          
! scanxtime  =      .0                                                                                                                                                                                                                                         
! NTset = 16; nT =  4; nPID =  3                                                                                                                                                                                                                               
!                 T_cell   T_bath   T_room   T_paro dp/dT_max  TconvDelay TrepDelay                                                                                                                                                                            
! Tset array =   270.000  270.000  294.000    0.000   2.0000      1800.0    600.0                                                                                                                                                                              
! Tset array =   275.000  275.000  294.000    0.000   2.0000      1800.0    600.0                                                                                                                                                                              
! Tset array =   280.000  280.000  294.000    0.000   2.0000      1800.0    600.0                                                                                                                                                                              
! Tset array =   285.000  285.000  294.000    0.000   2.0000      1800.0    600.0                                                                                                                                                                              
! Tset array =   290.000  290.000  294.000    0.000   2.0000      1800.0    600.0                                                                                                                                                                              
! Tset array =   295.000  295.000  294.000    0.000   2.0000      1800.0    600.0                                                                                                                                                                              
! Tset array =   300.000  300.000  294.000    0.000   2.0000      1800.0    600.0                                                                                                                                                                              
! Tset array =   305.000  305.000  294.000    0.000   2.0000      1800.0    600.0                                                                                                                                                                              
! Tset array =   310.000  310.000  294.000    0.000   2.0000      1800.0    600.0                                                                                                                                                                              
! Tset array =   315.000  315.000  294.000    0.000   2.0000      1800.0    600.0                                                                                                                                                                              
! Tset array =   320.000  320.000  294.000    0.000   2.0000      1800.0    600.0                                                                                                                                                                              
! Tset array =   325.000  325.000  294.000    0.000   2.0000      1800.0    600.0                                                                                                                                                                              
! Tset array =   330.000  330.000  294.000    0.000   2.0000      1800.0    600.0                                                                                                                                                                              
! Tset array =   335.000  335.000  294.000    0.000   2.0000      1800.0    600.0                                                                                                                                                                              
! Tset array =   340.000  340.000  294.000    0.000   2.0000      1800.0    600.0                                                                                                                                                                              
! Tset array =   290.000  290.000  294.000    0.000   2.0000      1800.0    600.0                                                                                                                                                                              
!   Pset     =    9  Drop pressure to xx and start next run				                                                                                                                                                                                                
! Terrmax:         0.2000   0.0200   9.9990 999.0000                                                                                                                                                                                                           
! Tsigmax:         0.0200   0.0200   1.0000  99.0000                                                                                                                                                                                                           
! PID_to_T:           1         2         3                                                                                                                                                                                                                    
!   SSheat   =      0.000     0.000     0.000                                                                                                                                                                                                                  
!   SSheat   =      0.000     0.000     0.000                                                                                                                                                                                                                  
!   SSheat   =      0.000     0.000     0.000                                                                                                                                                                                                                  
!   SSheat   =      0.000     0.000     0.000                                                                                                                                                                                                                  
!   SSheat   =      0.000     0.000     0.000                                                                                                                                                                                                                  
!   SSheat   =      0.000     0.000     0.000                                                                                                                                                                                                                  
!   SSheat   =      0.000     0.000     0.000                                                                                                                                                                                                                  
!   SSheat   =      0.000     0.000     0.000                                                                                                                                                                                                                  
!   SSheat   =      0.000     0.000     0.000                                                                                                                                                                                                                  
!   SSheat   =      0.000     0.000     0.000                                                                                                                                                                                                                  
!   SSheat   =      0.000     0.000     0.000                                                                                                                                                                                                                  
!   SSheat   =      0.000     0.000     0.000                                                                                                                                                                                                                  
!   SSheat   =      0.000     0.000     0.000                                                                                                                                                                                                                  
!   SSheat   =      0.000     0.000     0.000                                                                                                                                                                                                                  
!   SSheat   =      0.000     0.000     0.000                                                                                                                                                                                                                  
!   SSheat   =      0.000     0.000     0.000                                                                                                                                                                                                                  
! IQratio(j):         1         2         3                                                                                                                                                                                                                    
! Qratio =          0.000     0.000     0.000                                                                                                                                                                                                                  
! Qratio =          0.000     0.000     0.000                                                                                                                                                                                                                  
! Qratio =          0.000     0.000     0.000                                                                                                                                                                                                                  
! Qratio =          0.000     0.000     0.000                                                                                                                                                                                                                  
! Qratio =          0.000     0.000     0.000                                                                                                                                                                                                                  
! Qratio =          0.000     0.000     0.000                                                                                                                                                                                                                  
! Qratio =          0.000     0.000     0.000                                                                                                                                                                                                                  
! Qratio =          0.000     0.000     0.000                                                                                                                                                                                                                  
! Qratio =          0.000     0.000     0.000                                                                                                                                                                                                                  
! Qratio =          0.000     0.000     0.000                                                                                                                                                                                                                  
! Qratio =          0.000     0.000     0.000                                                                                                                                                                                                                  
! Qratio =          0.000     0.000     0.000                                                                                                                                                                                                                  
! Qratio =          0.000     0.000     0.000                                                                                                                                                                                                                  
! Qratio =          0.000     0.000     0.000                                                                                                                                                                                                                  
! Qratio =          0.000     0.000     0.000                                                                                                                                                                                                                  
! Qratio =          0.000     0.000     0.000                                                                                                                                                                                                                  
! pulse:     8000000.0       2.500          10      10.000  fpulse/Hz, Vpp, Ncycles, burst_int/ms                                                                                                                                                              
# NPread, MainP =   1    1                                                                                                                                                                                                                                     
# Pbaro =           1                                                                                                                                                                                                                                          
# Tcell, Tbaro =    1    3                                                                                                                                                                                                                                     
# ID_pressure =         131549                                                                                                                                                                                                                                 
# ID_temps    =     162CE_1573   Hart_7341   T100_room      paro_1                                                                                                                                                                                             
# ID_Rstd     =   Tin_22212/03                                                                                                                                                                                                                                 
# echox true                                                                                                                                                                                                                                                   
# echoy true                                                                                                                                                                                                                                                   
! about to initialize F700                                                                                                                                                                                                                                     
! about to initialize DSO                                                                                                                                                                                                                                      
! about to initialize AWG                                                                                                                                                                                                                                      
! about to initialize Keithley 2002                                                                                                                                                                                                                            
! about to initialize HP_3458A                                                                                                                                                                                                                                 
! skip initialization of HP power supplies [PID disabled]                                                                                                                                                                                                      
! initialization complete                                                                                                                                                                                                                                      

 	2025	05	29	09:09:30	    44.77	  269.981	    0.8976	   551.862	   0.0006	   0.00047	    0.0016	     4  	    3  	   548.321	    0.6458	   270.000	    4.4100	    0.0039	    0.0157	     0.086	    0.0536	    9.4268
 	2025	05	29	09:23:30	    45.00	  269.982	    0.8996	   551.875	   0.0008	   0.00122	    0.0090	     4  	    3  	   548.333	    0.6460	   270.000	   -1.4555	    0.0040	    0.0157	     0.086	    0.0537	    9.4350
 	2025	05	29	09:34:01	    45.18	  269.982	    0.9030	   551.900	   0.0004	   0.00134	    0.0111	     4  	    3  	   548.358	    0.6460	   270.000	    1.2115	    0.0039	    0.0157	     0.086	    0.0537	    9.4131
 	2025	05	29	09:44:01	    45.35	  269.982	    0.9027	   551.905	   0.0005	   0.00148	    0.0074	     4  	    3  	   548.357	    0.6471	   270.000	    0.2622	    0.0039	    0.0157	     0.086	    0.0538	    9.4549

 	2025	05	29	10:55:32	    46.54	  274.974	    4.4078	   559.658	   0.0008	   0.00474	    0.0174	     4  	    3  	   556.284	    0.6066	   275.000	   -1.7363	    0.0040	    0.0164	     0.087	    0.0526	    8.4922
 	2025	05	29	11:05:32	    46.70	  274.976	    4.4001	   559.625	   0.0003	   0.00106	    0.0060	     4  	    3  	   556.224	    0.6115	   275.000	   -0.5152	    0.0039	    0.0157	     0.087	    0.0513	    8.4422
 	2025	05	29	11:15:32	    46.87	  274.976	    4.3920	   559.587	   0.0008	   0.00213	    0.0125	     4  	    3  	   556.167	    0.6151	   275.000	   -1.2822	    0.0040	    0.0158	     0.087	    0.0515	    8.4541
 	2025	05	29	11:25:32	    47.04	  274.977	    4.3872	   559.546	   0.0014	   0.00177	    0.0104	     4  	    3  	   556.128	    0.6147	   275.000	   -0.5092	    0.0041	    0.0158	     0.087	    0.0514	    8.4236

 	2025	05	29	12:31:03	    48.13	  279.981	    7.8488	   566.833	   0.0005	   0.00060	    0.0068	     4  	    3  	   563.448	    0.6008	   280.000	   -0.1565	    0.0039	    0.0157	     0.089	    0.0492	    7.6288
 	2025	05	29	12:41:03	    48.30	  279.982	    7.8490	   566.843	   0.0010	   0.00107	    0.0041	     4  	    3  	   563.448	    0.6026	   280.000	   -0.1242	    0.0040	    0.0157	     0.089	    0.0493	    7.6356
 	2025	05	29	12:51:03	    48.46	  279.981	    7.8498	   566.845	   0.0008	   0.00087	    0.0022	     4  	    3  	   563.456	    0.6015	   280.002	   -0.2200	    0.0040	    0.0157	     0.089	    0.0492	    7.5928
 	2025	05	29	13:01:03	    48.63	  279.981	    7.8495	   566.844	   0.0010	   0.00060	    0.0035	     4  	    3  	   563.454	    0.6017	   280.000	   -0.0935	    0.0040	    0.0157	     0.089	    0.0492	    7.6081

 	2025	05	29	14:03:33	    49.67	  284.975	   11.3194	   574.109	   0.0027	   0.00159	    0.0105	     4  	    3  	   570.670	    0.6026	   285.000	    0.2747	    0.0047	    0.0157	     0.090	    0.0476	    6.8601
 	2025	05	29	14:13:33	    49.84	  284.976	   11.3233	   574.137	   0.0004	   0.00212	    0.0094	     4  	    3  	   570.691	    0.6039	   285.000	    0.2590	    0.0039	    0.0158	     0.090	    0.0477	    6.8560
 	2025	05	29	14:23:33	    50.00	  284.976	   11.3271	   574.155	   0.0004	   0.00179	    0.0099	     4  	    3  	   570.715	    0.6028	   285.000	    0.2263	    0.0039	    0.0158	     0.090	    0.0476	    6.8397
 	2025	05	29	14:33:33	    50.17	  284.976	   11.3297	   574.180	   0.0002	   0.00081	    0.0035	     4  	    3  	   570.732	    0.6042	   285.000	    0.1350	    0.0039	    0.0157	     0.090	    0.0474	    6.8831

 	2025	05	29	15:34:03	    51.18	  289.983	   14.7686	   581.125	   0.0019	   0.00119	    0.0061	     4  	    3  	   577.549	    0.6191	   290.000	   -0.2518	    0.0043	    0.0157	     0.091	    0.0460	    6.2698
 	2025	05	29	15:44:03	    51.35	  289.982	   14.7672	   581.120	   0.0014	   0.00049	    0.0040	     4  	    3  	   577.543	    0.6194	   290.000	   -0.0325	    0.0041	    0.0157	     0.091	    0.0459	    6.2554
 	2025	05	29	15:54:03	    51.51	  289.983	   14.7654	   581.107	   0.0021	   0.00077	    0.0029	     4  	    3  	   577.530	    0.6194	   290.000	   -0.0838	    0.0045	    0.0157	     0.091	    0.0460	    6.2534
 	2025	05	29	16:04:03	    51.68	  289.984	   14.7655	   581.105	   0.0012	   0.00177	    0.0027	     4  	    3  	   577.527	    0.6195	   290.000	    0.0595	    0.0041	    0.0158	     0.091	    0.0461	    6.2732

 	2025	05	29	17:10:03	    52.78	  294.972	   18.1886	   587.915	   0.0008	   0.00030	    0.0010	     4  	    3  	   584.190	    0.6377	   295.000	    0.1358	    0.0040	    0.0157	     0.092	    0.0446	    5.7589
 	2025	05	29	17:20:03	    52.95	  294.972	   18.1938	   587.949	   0.0014	   0.00336	    0.0158	     4  	    3  	   584.220	    0.6384	   295.000	    0.2570	    0.0042	    0.0160	     0.092	    0.0451	    5.7570
 	2025	05	29	17:30:03	    53.11	  294.973	   18.2049	   588.000	   0.0006	   0.00245	    0.0055	     4  	    3  	   584.284	    0.6359	   295.000	    0.4217	    0.0039	    0.0158	     0.092	    0.0449	    5.7376
 	2025	05	29	17:40:03	    53.28	  294.972	   18.2093	   588.031	   0.0007	   0.00065	    0.0010	     4  	    3  	   584.313	    0.6362	   295.000	    0.1260	    0.0040	    0.0157	     0.092	    0.0446	    5.7544

 	2025	05	29	18:47:03	    54.40	  299.973	   21.6179	   594.668	   0.0006	   0.00084	    0.0022	     4  	    3  	   590.763	    0.6610	   300.000	   -0.0155	    0.0039	    0.0157	     0.093	    0.0435	    5.3019
 	2025	05	29	18:57:03	    54.56	  299.973	   21.6162	   594.653	   0.0012	   0.00104	    0.0084	     4  	    3  	   590.753	    0.6601	   300.000	   -0.1070	    0.0041	    0.0157	     0.093	    0.0435	    5.3055
 	2025	05	29	19:07:03	    54.73	  299.973	   21.6164	   594.652	   0.0008	   0.00066	    0.0065	     4  	    3  	   590.755	    0.6597	   300.000	    0.0537	    0.0040	    0.0157	     0.093	    0.0435	    5.3073
 	2025	05	29	19:17:03	    54.90	  299.973	   21.6167	   594.655	   0.0005	   0.00123	    0.0102	     4  	    3  	   590.757	    0.6597	   300.000	    0.0125	    0.0039	    0.0157	     0.093	    0.0435	    5.3142

 	2025	05	29	20:14:33	    55.85	  304.983	   25.0376	   601.245	   0.0015	   0.00125	    0.0026	     4  	    3  	   597.188	    0.6794	   305.000	   -0.0692	    0.0042	    0.0157	     0.094	    0.0425	    4.9190
 	2025	05	29	20:24:33	    56.02	  304.984	   25.0347	   601.234	   0.0017	   0.00135	    0.0040	     4  	    3  	   597.171	    0.6803	   305.000	   -0.0808	    0.0043	    0.0157	     0.094	    0.0425	    4.9061
 	2025	05	29	20:34:33	    56.19	  304.985	   25.0318	   601.227	   0.0009	   0.00050	    0.0068	     4  	    3  	   597.152	    0.6825	   305.000	   -0.1318	    0.0040	    0.0157	     0.094	    0.0425	    4.9256
 	2025	05	29	20:44:33	    56.35	  304.982	   25.0308	   601.220	   0.0010	   0.00120	    0.0047	     4  	    3  	   597.154	    0.6809	   305.000	   -0.0252	    0.0040	    0.0157	     0.094	    0.0425	    4.9206

 	2025	05	29	21:40:33	    57.29	  309.980	   28.4289	   607.628	   0.0021	   0.00369	    0.0135	     4  	    3  	   603.437	    0.6945	   310.000	   -0.1505	    0.0045	    0.0161	     0.095	    0.0421	    4.5774
 	2025	05	29	21:50:33	    57.45	  309.980	   28.4221	   607.614	   0.0007	   0.00061	    0.0052	     4  	    3  	   603.402	    0.6981	   310.000	   -0.1253	    0.0040	    0.0157	     0.095	    0.0416	    4.5859
 	2025	05	29	22:00:33	    57.62	  309.980	   28.4173	   607.597	   0.0010	   0.00127	    0.0079	     4  	    3  	   603.376	    0.6996	   309.998	   -0.1335	    0.0040	    0.0157	     0.095	    0.0416	    4.5868
 	2025	05	29	22:10:33	    57.79	  309.982	   28.4130	   607.577	   0.0008	   0.00082	    0.0024	     4  	    3  	   603.350	    0.7005	   310.000	   -0.0628	    0.0040	    0.0157	     0.095	    0.0416	    4.5931

 	2025	05	29	23:06:03	    58.71	  314.984	   31.7838	   613.806	   0.0015	   0.00588	    0.0193	     4  	    3  	   609.447	    0.7152	   315.000	    0.4622	    0.0042	    0.0167	     0.096	    0.0419	    4.2949
 	2025	05	29	23:16:03	    58.88	  314.980	   31.7906	   613.827	   0.0014	   0.00314	    0.0105	     4  	    3  	   609.489	    0.7117	   315.000	    0.0052	    0.0042	    0.0160	     0.096	    0.0411	    4.2884
 	2025	05	29	23:26:03	    59.05	  314.980	   31.7806	   613.798	   0.0010	   0.00107	    0.0032	     4  	    3  	   609.440	    0.7151	   315.000	   -0.1573	    0.0040	    0.0157	     0.096	    0.0408	    4.2818
 	2025	05	29	23:36:02	    59.21	  314.980	   31.7759	   613.781	   0.0006	   0.00096	    0.0023	     4  	    3  	   609.414	    0.7167	   315.002	   -0.0728	    0.0039	    0.0157	     0.096	    0.0408	    4.2832

 	2025	05	30	00:44:33	    60.35	  319.984	   35.1235	   619.853	   0.0009	   0.00654	    0.0168	     4  	    3  	   615.367	    0.7291	   320.000	    0.4183	    0.0040	    0.0170	     0.097	    0.0414	    4.0348
 	2025	05	30	00:54:33	    60.52	  319.980	   35.1305	   619.870	   0.0023	   0.00306	    0.0096	     4  	    3  	   615.410	    0.7246	   320.000	   -0.0195	    0.0045	    0.0159	     0.097	    0.0404	    4.0294
 	2025	05	30	01:04:33	    60.69	  319.979	   35.1229	   619.854	   0.0010	   0.00227	    0.0053	     4  	    3  	   615.375	    0.7277	   320.000	   -0.1062	    0.0040	    0.0158	     0.097	    0.0402	    4.0329
 	2025	05	30	01:14:33	    60.85	  319.979	   35.1157	   619.827	   0.0005	   0.00253	    0.0061	     4  	    3  	   615.340	    0.7292	   320.002	   -0.0943	    0.0039	    0.0159	     0.097	    0.0403	    4.0280

 	2025	05	30	02:27:33	    62.07	  324.993	   38.4539	   625.792	   0.0020	   0.00560	    0.0150	     4  	    3  	   621.210	    0.7375	   325.000	    0.3478	    0.0044	    0.0166	     0.098	    0.0404	    3.8075
 	2025	05	30	02:37:33	    62.24	  324.988	   38.4531	   625.776	   0.0014	   0.00330	    0.0054	     4  	    3  	   621.218	    0.7337	   325.000	   -0.1460	    0.0041	    0.0160	     0.098	    0.0398	    3.8073
 	2025	05	30	02:47:33	    62.40	  324.989	   38.4450	   625.762	   0.0004	   0.00231	    0.0032	     4  	    3  	   621.177	    0.7382	   325.000	   -0.1015	    0.0039	    0.0158	     0.098	    0.0396	    3.8026
 	2025	05	30	02:57:33	    62.57	  324.989	   38.4371	   625.735	   0.0007	   0.00149	    0.0022	     4  	    3  	   621.139	    0.7399	   325.000	   -0.1512	    0.0040	    0.0157	     0.098	    0.0395	    3.8073

 	2025	05	30	03:53:33	    63.50	  329.982	   41.7079	   631.390	   0.0007	   0.00227	    0.0066	     4  	    3  	   626.730	    0.7434	   330.000	   -0.0168	    0.0040	    0.0158	     0.099	    0.0391	    3.6090
 	2025	05	30	04:03:33	    63.67	  329.985	   41.7297	   631.489	   0.0009	   0.00829	    0.0194	     4  	    3  	   626.825	    0.7440	   330.000	    0.4275	    0.0040	    0.0177	     0.099	    0.0408	    3.6076
 	2025	05	30	04:13:33	    63.84	  329.983	   41.7467	   631.543	   0.0027	   0.00192	    0.0089	     4  	    3  	   626.908	    0.7393	   329.998	    0.1852	    0.0048	    0.0158	     0.099	    0.0390	    3.6069
 	2025	05	30	04:23:33	    64.00	  329.980	   41.7393	   631.515	   0.0006	   0.00177	    0.0017	     4  	    3  	   626.880	    0.7395	   330.000	   -0.1308	    0.0039	    0.0158	     0.099	    0.0390	    3.6101

 	2025	05	30	05:47:33	    65.40	  334.983	   44.9036	   636.659	   0.0015	   0.00648	    0.0178	     4  	    3  	   631.972	    0.7417	   335.000	    0.3420	    0.0042	    0.0169	     0.099	    0.0395	    3.4349
 	2025	05	30	05:57:33	    65.57	  334.985	   44.9030	   636.632	   0.0006	   0.00618	    0.0212	     4  	    3  	   631.965	    0.7386	   335.000	   -0.1857	    0.0040	    0.0168	     0.099	    0.0394	    3.4303
 	2025	05	30	06:07:33	    65.74	  334.981	   44.8834	   636.562	   0.0004	   0.00424	    0.0105	     4  	    3  	   631.884	    0.7404	   335.000	   -0.2330	    0.0039	    0.0162	     0.099	    0.0389	    3.4378
 	2025	05	30	06:17:33	    65.90	  334.985	   44.8682	   636.504	   0.0014	   0.00270	    0.0123	     4  	    3  	   631.807	    0.7435	   335.000	   -0.2055	    0.0041	    0.0159	     0.099	    0.0386	    3.4367

 	2025	05	30	07:09:33	    66.77	  339.981	   48.0734	   641.830	   0.0028	   0.00125	    0.0070	     4  	    3  	   637.126	    0.7384	   340.002	   -0.0560	    0.0048	    0.0157	     0.100	    0.0381	    3.2844
 	2025	05	30	07:19:33	    66.94	  339.981	   48.0828	   641.879	   0.0033	   0.00819	    0.0286	     4  	    3  	   637.167	    0.7395	   340.000	    0.2037	    0.0051	    0.0177	     0.100	    0.0397	    3.2776
 	2025	05	30	07:29:33	    67.10	  339.981	   48.1115	   641.987	   0.0026	   0.00682	    0.0206	     4  	    3  	   637.293	    0.7366	   340.000	    0.3445	    0.0047	    0.0171	     0.100	    0.0392	    3.2812
 	2025	05	30	07:39:33	    67.27	  339.981	   48.1181	   641.995	   0.0026	   0.00448	    0.0145	     4  	    3  	   637.323	    0.7330	   340.000	   -0.0455	    0.0047	    0.0163	     0.100	    0.0385	    3.2791


# file for irun =  6: ./RC318/RC318_2505f.txt                                                         
# pulse-echo; 20250530 10:39:34                                                                                                                                                                                                                                
# RC318 (Purity 0.99999); load from liquid phase at -37C                                                                                                                                                                                                       
# xxx                                                                                                                                                                                                                                                          
! scanxtime  =      .0                                                                                                                                                                                                                                         
! NTset = 19; nT =  4; nPID =  3                                                                                                                                                                                                                               
!                 T_cell   T_bath   T_room   T_paro dp/dT_max  TconvDelay TrepDelay                                                                                                                                                                            
! Tset array =   290.000  290.000  294.000    0.000   2.0000      1800.0    600.0                                                                                                                                                                              
! Tset array =   295.000  295.000  294.000    0.000   2.0000      1800.0    600.0                                                                                                                                                                              
! Tset array =   300.000  300.000  294.000    0.000   2.0000      1800.0    600.0                                                                                                                                                                              
! Tset array =   305.000  305.000  294.000    0.000   2.0000      1800.0    600.0                                                                                                                                                                              
! Tset array =   310.000  310.000  294.000    0.000   2.0000      1800.0    600.0                                                                                                                                                                              
! Tset array =   315.000  315.000  294.000    0.000   2.0000      1800.0    600.0                                                                                                                                                                              
! Tset array =   320.000  320.000  294.000    0.000   2.0000      1800.0    600.0                                                                                                                                                                              
! Tset array =   325.000  325.000  294.000    0.000   2.0000      1800.0    600.0                                                                                                                                                                              
! Tset array =   330.000  330.000  294.000    0.000   2.0000      1800.0    600.0                                                                                                                                                                              
! Tset array =   335.000  335.000  294.000    0.000   2.0000      1800.0    600.0                                                                                                                                                                              
! Tset array =   340.000  340.000  294.000    0.000   2.0000      1800.0    600.0                                                                                                                                                                              
! Tset array =   345.000  345.000  294.000    0.000   2.0000      1800.0    600.0                                                                                                                                                                              
! Tset array =   350.000  350.000  294.000    0.000   2.0000      1800.0    600.0                                                                                                                                                                              
! Tset array =   355.000  355.000  294.000    0.000   2.0000      1800.0    600.0                                                                                                                                                                              
! Tset array =   360.000  360.000  294.000    0.000   2.0000      1800.0    600.0                                                                                                                                                                              
! Tset array =   365.000  365.000  294.000    0.000   2.0000      1800.0    600.0                                                                                                                                                                              
! Tset array =   370.000  370.000  294.000    0.000   2.0000      1800.0    600.0                                                                                                                                                                              
! Tset array =   375.000  375.000  294.000    0.000   2.0000      1800.0    600.0                                                                                                                                                                              
! Tset array =   310.000  310.000  294.000    0.000   2.0000      1800.0    600.0                                                                                                                                                                              
!   Pset     =    9  Drop pressure to xx and start next run				                                                                                                                                                                                                
! Terrmax:         0.2000   0.0200   9.9990 999.0000                                                                                                                                                                                                           
! Tsigmax:         0.0200   0.0200   1.0000  99.0000                                                                                                                                                                                                           
! PID_to_T:           1         2         3                                                                                                                                                                                                                    
!   SSheat   =      0.000     0.000     0.000                                                                                                                                                                                                                  
!   SSheat   =      0.000     0.000     0.000                                                                                                                                                                                                                  
!   SSheat   =      0.000     0.000     0.000                                                                                                                                                                                                                  
!   SSheat   =      0.000     0.000     0.000                                                                                                                                                                                                                  
!   SSheat   =      0.000     0.000     0.000                                                                                                                                                                                                                  
!   SSheat   =      0.000     0.000     0.000                                                                                                                                                                                                                  
!   SSheat   =      0.000     0.000     0.000                                                                                                                                                                                                                  
!   SSheat   =      0.000     0.000     0.000                                                                                                                                                                                                                  
!   SSheat   =      0.000     0.000     0.000                                                                                                                                                                                                                  
!   SSheat   =      0.000     0.000     0.000                                                                                                                                                                                                                  
!   SSheat   =      0.000     0.000     0.000                                                                                                                                                                                                                  
!   SSheat   =      0.000     0.000     0.000                                                                                                                                                                                                                  
!   SSheat   =      0.000     0.000     0.000                                                                                                                                                                                                                  
!   SSheat   =      0.000     0.000     0.000                                                                                                                                                                                                                  
!   SSheat   =      0.000     0.000     0.000                                                                                                                                                                                                                  
!   SSheat   =      0.000     0.000     0.000                                                                                                                                                                                                                  
!   SSheat   =      0.000     0.000     0.000                                                                                                                                                                                                                  
!   SSheat   =      0.000     0.000     0.000                                                                                                                                                                                                                  
!   SSheat   =      0.000     0.000     0.000                                                                                                                                                                                                                  
! IQratio(j):         1         2         3                                                                                                                                                                                                                    
! Qratio =          0.000     0.000     0.000                                                                                                                                                                                                                  
! Qratio =          0.000     0.000     0.000                                                                                                                                                                                                                  
! Qratio =          0.000     0.000     0.000                                                                                                                                                                                                                  
! Qratio =          0.000     0.000     0.000                                                                                                                                                                                                                  
! Qratio =          0.000     0.000     0.000                                                                                                                                                                                                                  
! Qratio =          0.000     0.000     0.000                                                                                                                                                                                                                  
! Qratio =          0.000     0.000     0.000                                                                                                                                                                                                                  
! Qratio =          0.000     0.000     0.000                                                                                                                                                                                                                  
! Qratio =          0.000     0.000     0.000                                                                                                                                                                                                                  
! Qratio =          0.000     0.000     0.000                                                                                                                                                                                                                  
! Qratio =          0.000     0.000     0.000                                                                                                                                                                                                                  
! Qratio =          0.000     0.000     0.000                                                                                                                                                                                                                  
! Qratio =          0.000     0.000     0.000                                                                                                                                                                                                                  
! Qratio =          0.000     0.000     0.000                                                                                                                                                                                                                  
! Qratio =          0.000     0.000     0.000                                                                                                                                                                                                                  
! Qratio =          0.000     0.000     0.000                                                                                                                                                                                                                  
! Qratio =          0.000     0.000     0.000                                                                                                                                                                                                                  
! Qratio =          0.000     0.000     0.000                                                                                                                                                                                                                  
! Qratio =          0.000     0.000     0.000                                                                                                                                                                                                                  
! pulse:     8000000.0       2.500          10      10.000  fpulse/Hz, Vpp, Ncycles, burst_int/ms                                                                                                                                                              
# NPread, MainP =   1    1                                                                                                                                                                                                                                     
# Pbaro =           1                                                                                                                                                                                                                                          
# Tcell, Tbaro =    1    3                                                                                                                                                                                                                                     
# ID_pressure =         131549                                                                                                                                                                                                                                 
# ID_temps    =     162CE_1573   Hart_7341   T100_room      paro_1                                                                                                                                                                                             
# ID_Rstd     =   Tin_22212/03                                                                                                                                                                                                                                 
# echox true                                                                                                                                                                                                                                                   
# echoy true                                                                                                                                                                                                                                                   
! about to initialize F700                                                                                                                                                                                                                                     
! about to initialize DSO                                                                                                                                                                                                                                      
! about to initialize AWG                                                                                                                                                                                                                                      
! about to initialize Keithley 2002                                                                                                                                                                                                                            
! about to initialize HP_3458A                                                                                                                                                                                                                                 
! skip initialization of HP power supplies [PID disabled]                                                                                                                                                                                                      
! initialization complete                                                                                                                                                                                                                                      

 	2025	05	30	11:36:40	    71.22	  289.979	    0.5900	   472.138	   0.0008	   0.00083	    0.0096	     4  	    3  	   470.834	    0.2771	   290.000	    3.2050	    0.0040	    0.0157	     0.074	    0.0704	   15.5112
 	2025	05	30	11:57:10	    71.56	  289.981	    0.5910	   472.153	   0.0023	   0.00121	    0.0088	     4  	    3  	   470.838	    0.2794	   290.000	    0.3790	    0.0045	    0.0157	     0.074	    0.0706	   15.5861
 	2025	05	30	12:17:40	    71.91	  289.980	    0.5923	   472.166	   0.0006	   0.00205	    0.0058	     4  	    3  	   470.853	    0.2789	   290.000	    0.5780	    0.0040	    0.0158	     0.074	    0.0708	   15.5679
 	2025	05	30	12:38:10	    72.25	  289.981	    0.5928	   472.173	   0.0011	   0.00138	    0.0194	     4  	    3  	   470.856	    0.2799	   290.000	    0.0678	    0.0041	    0.0157	     0.074	    0.0706	   15.5941

 	2025	05	30	14:01:12	    73.63	  294.971	    3.4536	   480.339	   0.0047	   0.00057	    0.0175	     4  	    3  	   478.958	    0.2883	   295.000	    0.1995	    0.0061	    0.0157	     0.075	    0.0663	   13.4656
 	2025	05	30	14:21:41	    73.97	  294.968	    3.4523	   480.329	   0.0012	   0.00102	    0.0069	     4  	    3  	   478.958	    0.2862	   295.000	   -0.0772	    0.0041	    0.0157	     0.075	    0.0660	   13.4526
 	2025	05	30	14:42:12	    74.32	  294.969	    3.4537	   480.347	   0.0017	   0.00128	    0.0155	     4  	    3  	   478.968	    0.2880	   295.000	    0.0515	    0.0043	    0.0157	     0.075	    0.0661	   13.5344
 	2025	05	30	15:02:42	    74.66	  294.969	    3.4532	   480.355	   0.0004	   0.00101	    0.0152	     4  	    3  	   478.964	    0.2906	   295.000	    0.0218	    0.0039	    0.0157	     0.075	    0.0660	   13.4792

 	2025	05	30	16:16:12	    75.88	  299.970	    6.3145	   488.206	   0.0009	   0.00154	    0.0135	     4  	    3  	   486.743	    0.3006	   300.000	    0.0570	    0.0040	    0.0157	     0.076	    0.0624	   11.7517
 	2025	05	30	16:36:43	    76.22	  299.970	    6.3173	   488.222	   0.0015	   0.00196	    0.0215	     4  	    3  	   486.767	    0.2989	   300.000	    0.1143	    0.0042	    0.0158	     0.076	    0.0626	   11.7043
 	2025	05	30	16:57:13	    76.57	  299.972	    6.3204	   488.248	   0.0013	   0.00264	    0.0209	     4  	    3  	   486.788	    0.2999	   300.000	    0.1280	    0.0041	    0.0159	     0.076	    0.0628	   11.7658
 	2025	05	30	17:17:43	    76.91	  299.973	    6.3350	   488.371	   0.0004	   0.00753	    0.0313	     4  	    3  	   486.906	    0.3008	   300.000	    0.5222	    0.0039	    0.0174	     0.076	    0.0673	   11.6881

 	2025	05	30	18:29:13	    78.10	  304.982	    9.1800	   495.843	   0.0013	   0.00638	    0.0472	     4  	    3  	   494.280	    0.3161	   305.002	    0.2825	    0.0041	    0.0169	     0.077	    0.0624	   10.3300
 	2025	05	30	18:49:43	    78.44	  304.980	    9.1951	   495.963	   0.0023	   0.00547	    0.0276	     4  	    3  	   494.405	    0.3151	   305.000	    0.5098	    0.0045	    0.0166	     0.077	    0.0615	   10.3030
 	2025	05	30	19:10:13	    78.78	  304.981	    9.1897	   495.910	   0.0009	   0.00369	    0.0234	     4  	    3  	   494.359	    0.3138	   305.000	   -0.0532	    0.0040	    0.0161	     0.077	    0.0601	   10.3460
 	2025	05	30	19:30:43	    79.12	  304.982	    9.1836	   495.870	   0.0012	   0.00142	    0.0097	     4  	    3  	   494.308	    0.3158	   305.000	   -0.2218	    0.0041	    0.0157	     0.077	    0.0592	   10.3131

 	2025	05	30	20:43:13	    80.33	  309.980	   12.0450	   503.317	   0.0027	   0.00682	    0.0131	     4  	    3  	   501.640	    0.3344	   310.002	    0.7335	    0.0047	    0.0171	     0.079	    0.0599	    9.1495
 	2025	05	30	21:03:43	    80.67	  309.978	   12.0428	   503.297	   0.0017	   0.00275	    0.0098	     4  	    3  	   501.631	    0.3319	   310.000	    0.1018	    0.0043	    0.0159	     0.079	    0.0569	    9.1843
 	2025	05	30	21:24:14	    81.02	  309.979	   12.0381	   503.273	   0.0006	   0.00112	    0.0076	     4  	    3  	   501.592	    0.3351	   310.000	   -0.1425	    0.0039	    0.0157	     0.079	    0.0564	    9.1800
 	2025	05	30	21:44:43	    81.36	  309.978	   12.0354	   503.251	   0.0005	   0.00087	    0.0030	     4  	    3  	   501.574	    0.3345	   310.000	   -0.0718	    0.0039	    0.0157	     0.079	    0.0563	    9.1744

 	2025	05	30	23:07:13	    82.73	  314.978	   14.8904	   510.450	   0.0017	   0.00430	    0.0115	     4  	    3  	   508.679	    0.3481	   315.002	   -0.2828	    0.0042	    0.0162	     0.080	    0.0552	    8.2041
 	2025	05	30	23:27:43	    83.07	  314.979	   14.8825	   510.415	   0.0002	   0.00267	    0.0133	     4  	    3  	   508.620	    0.3530	   315.000	   -0.1588	    0.0039	    0.0159	     0.080	    0.0544	    8.2045


# file for irun =  7: ./RC318/RC318_2505g.txt                                                         
# pulse-echo; 20250531 16:39:24                                                                                                                                                                                                                                
# RC318 (Purity 0.99999); load from liquid phase at -37C                                                                                                                                                                                                       
# xxx                                                                                                                                                                                                                                                          
! scanxtime  =      .0                                                                                                                                                                                                                                         
! NTset = 15; nT =  4; nPID =  3                                                                                                                                                                                                                               
!                 T_cell   T_bath   T_room   T_paro dp/dT_max  TconvDelay TrepDelay                                                                                                                                                                            
! Tset array =   310.000  310.000  294.000    0.000   2.0000      1800.0    600.0                                                                                                                                                                              
! Tset array =   315.000  315.000  294.000    0.000   2.0000      1800.0    600.0                                                                                                                                                                              
! Tset array =   320.000  320.000  294.000    0.000   2.0000      1800.0    600.0                                                                                                                                                                              
! Tset array =   325.000  325.000  294.000    0.000   2.0000      1800.0    600.0                                                                                                                                                                              
! Tset array =   330.000  330.000  294.000    0.000   2.0000      1800.0    600.0                                                                                                                                                                              
! Tset array =   335.000  335.000  294.000    0.000   2.0000      1800.0    600.0                                                                                                                                                                              
! Tset array =   340.000  340.000  294.000    0.000   2.0000      1800.0    600.0                                                                                                                                                                              
! Tset array =   345.000  345.000  294.000    0.000   2.0000      1800.0    600.0                                                                                                                                                                              
! Tset array =   350.000  350.000  294.000    0.000   2.0000      1800.0    600.0                                                                                                                                                                              
! Tset array =   355.000  355.000  294.000    0.000   2.0000      1800.0    600.0                                                                                                                                                                              
! Tset array =   360.000  360.000  294.000    0.000   2.0000      1800.0    600.0                                                                                                                                                                              
! Tset array =   365.000  365.000  294.000    0.000   2.0000      1800.0    600.0                                                                                                                                                                              
! Tset array =   370.000  370.000  294.000    0.000   2.0000      1800.0    600.0                                                                                                                                                                              
! Tset array =   375.000  375.000  294.000    0.000   2.0000      1800.0    600.0                                                                                                                                                                              
! Tset array =   310.000  310.000  294.000    0.000   2.0000      1800.0    600.0                                                                                                                                                                              
!   Pset     =    9  Drop pressure to xx and start next run				                                                                                                                                                                                                
! Terrmax:         0.2000   0.0200   9.9990 999.0000                                                                                                                                                                                                           
! Tsigmax:         0.0200   0.0200   1.0000  99.0000                                                                                                                                                                                                           
! PID_to_T:           1         2         3                                                                                                                                                                                                                    
!   SSheat   =      0.000     0.000     0.000                                                                                                                                                                                                                  
!   SSheat   =      0.000     0.000     0.000                                                                                                                                                                                                                  
!   SSheat   =      0.000     0.000     0.000                                                                                                                                                                                                                  
!   SSheat   =      0.000     0.000     0.000                                                                                                                                                                                                                  
!   SSheat   =      0.000     0.000     0.000                                                                                                                                                                                                                  
!   SSheat   =      0.000     0.000     0.000                                                                                                                                                                                                                  
!   SSheat   =      0.000     0.000     0.000                                                                                                                                                                                                                  
!   SSheat   =      0.000     0.000     0.000                                                                                                                                                                                                                  
!   SSheat   =      0.000     0.000     0.000                                                                                                                                                                                                                  
!   SSheat   =      0.000     0.000     0.000                                                                                                                                                                                                                  
!   SSheat   =      0.000     0.000     0.000                                                                                                                                                                                                                  
!   SSheat   =      0.000     0.000     0.000                                                                                                                                                                                                                  
!   SSheat   =      0.000     0.000     0.000                                                                                                                                                                                                                  
!   SSheat   =      0.000     0.000     0.000                                                                                                                                                                                                                  
!   SSheat   =      0.000     0.000     0.000                                                                                                                                                                                                                  
! IQratio(j):         1         2         3                                                                                                                                                                                                                    
! Qratio =          0.000     0.000     0.000                                                                                                                                                                                                                  
! Qratio =          0.000     0.000     0.000                                                                                                                                                                                                                  
! Qratio =          0.000     0.000     0.000                                                                                                                                                                                                                  
! Qratio =          0.000     0.000     0.000                                                                                                                                                                                                                  
! Qratio =          0.000     0.000     0.000                                                                                                                                                                                                                  
! Qratio =          0.000     0.000     0.000                                                                                                                                                                                                                  
! Qratio =          0.000     0.000     0.000                                                                                                                                                                                                                  
! Qratio =          0.000     0.000     0.000                                                                                                                                                                                                                  
! Qratio =          0.000     0.000     0.000                                                                                                                                                                                                                  
! Qratio =          0.000     0.000     0.000                                                                                                                                                                                                                  
! Qratio =          0.000     0.000     0.000                                                                                                                                                                                                                  
! Qratio =          0.000     0.000     0.000                                                                                                                                                                                                                  
! Qratio =          0.000     0.000     0.000                                                                                                                                                                                                                  
! Qratio =          0.000     0.000     0.000                                                                                                                                                                                                                  
! Qratio =          0.000     0.000     0.000                                                                                                                                                                                                                  
! pulse:     8000000.0       2.500          10      10.000  fpulse/Hz, Vpp, Ncycles, burst_int/ms                                                                                                                                                              
# NPread, MainP =   1    1                                                                                                                                                                                                                                     
# Pbaro =           1                                                                                                                                                                                                                                          
# Tcell, Tbaro =    1    3                                                                                                                                                                                                                                     
# ID_pressure =         131549                                                                                                                                                                                                                                 
# ID_temps    =     162CE_1573   Hart_7341   T100_room      paro_1                                                                                                                                                                                             
# ID_Rstd     =   Tin_22212/03                                                                                                                                                                                                                                 
# echox true                                                                                                                                                                                                                                                   
# echoy true                                                                                                                                                                                                                                                   
! about to initialize F700                                                                                                                                                                                                                                     
! about to initialize DSO                                                                                                                                                                                                                                      
! about to initialize AWG                                                                                                                                                                                                                                      
! about to initialize Keithley 2002                                                                                                                                                                                                                            
! about to initialize HP_3458A                                                                                                                                                                                                                                 
! skip initialization of HP power supplies [PID disabled]                                                                                                                                                                                                      
! initialization complete                                                                                                                                                                                                                                      

 	2025	05	31	17:49:40	   101.44	  309.979	   12.0409	   503.296	   0.0004	   0.00105	    0.0011	     4  	    3  	   501.614	    0.3354	   310.000	   -0.0938	    0.0039	    0.0157	     0.079	    0.0563	    9.1474
 	2025	05	31	18:10:11	   101.78	  309.979	   12.0388	   503.285	   0.0006	   0.00136	    0.0075	     4  	    3  	   501.597	    0.3366	   310.000	   -0.0470	    0.0039	    0.0157	     0.079	    0.0564	    9.1471
 	2025	05	31	18:30:41	   102.12	  309.979	   12.0380	   503.276	   0.0010	   0.00117	    0.0089	     4  	    3  	   501.592	    0.3357	   310.000	   -0.0330	    0.0040	    0.0157	     0.079	    0.0564	    9.1460
 	2025	05	31	18:51:11	   102.46	  309.979	   12.0359	   503.258	   0.0009	   0.00183	    0.0047	     4  	    3  	   501.577	    0.3352	   310.000	   -0.0265	    0.0040	    0.0158	     0.079	    0.0565	    9.1310

 	2025	05	31	20:12:12	   103.82	  314.978	   14.8846	   510.435	   0.0008	   0.00081	    0.0053	     4  	    3  	   508.637	    0.3536	   315.002	   -0.1155	    0.0040	    0.0157	     0.080	    0.0539	    8.2135
 	2025	05	31	20:32:42	   104.16	  314.979	   14.8825	   510.423	   0.0007	   0.00083	    0.0054	     4  	    3  	   508.620	    0.3544	   315.000	   -0.0375	    0.0040	    0.0157	     0.080	    0.0540	    8.2040
 	2025	05	31	20:53:12	   104.50	  314.979	   14.8794	   510.408	   0.0018	   0.00137	    0.0047	     4  	    3  	   508.598	    0.3559	   315.002	   -0.0505	    0.0043	    0.0157	     0.080	    0.0541	    8.2010
 	2025	05	31	21:13:42	   104.84	  314.979	   14.8794	   510.408	   0.0008	   0.00104	    0.0060	     4  	    3  	   508.596	    0.3563	   315.002	   -0.0327	    0.0040	    0.0157	     0.080	    0.0540	    8.1998

 	2025	05	31	22:35:43	   106.21	  319.978	   17.7200	   517.370	   0.0003	   0.00268	    0.0022	     4  	    3  	   515.454	    0.3715	   320.000	   -0.0083	    0.0039	    0.0159	     0.081	    0.0523	    7.4131
 	2025	05	31	22:56:13	   106.55	  319.979	   17.7158	   517.348	   0.0016	   0.00145	    0.0066	     4  	    3  	   515.425	    0.3731	   320.000	   -0.0800	    0.0042	    0.0157	     0.081	    0.0520	    7.4213
 	2025	05	31	23:16:43	   106.89	  319.979	   17.7133	   517.330	   0.0011	   0.00091	    0.0085	     4  	    3  	   515.408	    0.3730	   320.000	   -0.0520	    0.0041	    0.0157	     0.081	    0.0519	    7.4051
 	2025	05	31	23:37:13	   107.23	  319.980	   17.7131	   517.332	   0.0014	   0.00121	    0.0077	     4  	    3  	   515.405	    0.3738	   320.000	   -0.0108	    0.0042	    0.0157	     0.081	    0.0520	    7.4005

 	2025	06	01	01:04:13	   108.68	  324.989	   20.5420	   524.078	   0.0005	   0.00216	    0.0086	     4  	    3  	   522.037	    0.3910	   325.000	   -0.1180	    0.0039	    0.0158	     0.082	    0.0504	    6.7253
 	2025	06	01	01:24:43	   109.02	  324.988	   20.5390	   524.061	   0.0010	   0.00062	    0.0063	     4  	    3  	   522.020	    0.3909	   325.000	   -0.0537	    0.0040	    0.0157	     0.082	    0.0501	    6.7444
 	2025	06	01	01:45:13	   109.37	  324.988	   20.5389	   524.059	   0.0010	   0.00043	    0.0106	     4  	    3  	   522.019	    0.3908	   325.000	   -0.0070	    0.0040	    0.0157	     0.082	    0.0501	    6.7437
 	2025	06	01	02:05:43	   109.71	  324.988	   20.5379	   524.053	   0.0003	   0.00090	    0.0049	     4  	    3  	   522.012	    0.3911	   325.000	   -0.0060	    0.0039	    0.0157	     0.082	    0.0501	    6.7240

 	2025	06	01	03:20:43	   110.96	  329.982	   23.3547	   530.615	   0.0016	   0.00307	    0.0114	     4  	    3  	   528.499	    0.4005	   329.998	    0.1767	    0.0042	    0.0160	     0.083	    0.0491	    6.1672
 	2025	06	01	03:41:13	   111.30	  329.982	   23.3494	   530.607	   0.0005	   0.00250	    0.0058	     4  	    3  	   528.467	    0.4050	   329.998	   -0.0165	    0.0039	    0.0159	     0.083	    0.0489	    6.1671
 	2025	06	01	04:01:43	   111.64	  329.983	   23.3461	   530.595	   0.0003	   0.00207	    0.0005	     4  	    3  	   528.444	    0.4070	   330.000	   -0.0540	    0.0039	    0.0158	     0.083	    0.0488	    6.1712
 	2025	06	01	04:22:13	   111.98	  329.982	   23.3438	   530.575	   0.0021	   0.00063	    0.0055	     4  	    3  	   528.432	    0.4055	   330.000	   -0.0480	    0.0044	    0.0157	     0.083	    0.0486	    6.1730

 	2025	06	01	05:44:13	   113.35	  334.983	   26.0381	   536.307	   0.0017	   0.00152	    0.0125	     4  	    3  	   534.076	    0.4177	   335.000	   -0.0560	    0.0043	    0.0157	     0.084	    0.0474	    5.7154
 	2025	06	01	06:04:43	   113.69	  334.982	   26.0335	   536.273	   0.0025	   0.00235	    0.0119	     4  	    3  	   534.050	    0.4163	   334.998	   -0.0485	    0.0046	    0.0158	     0.084	    0.0476	    5.7102
 	2025	06	01	06:25:13	   114.03	  334.983	   26.0275	   536.241	   0.0021	   0.00169	    0.0147	     4  	    3  	   534.012	    0.4173	   334.998	   -0.0617	    0.0045	    0.0157	     0.084	    0.0474	    5.7172
 	2025	06	01	06:45:43	   114.37	  334.984	   26.0228	   536.208	   0.0023	   0.00146	    0.0073	     4  	    3  	   533.982	    0.4169	   335.000	   -0.0562	    0.0045	    0.0157	     0.084	    0.0474	    5.7125

 	2025	06	01	07:51:43	   115.47	  339.980	   28.7859	   542.313	   0.0026	   0.00085	    0.0038	     4  	    3  	   540.012	    0.4261	   339.998	   -0.0328	    0.0047	    0.0157	     0.085	    0.0461	    5.3071
 	2025	06	01	08:12:13	   115.82	  339.981	   28.7849	   542.302	   0.0032	   0.00085	    0.0043	     4  	    3  	   540.005	    0.4254	   340.000	   -0.0173	    0.0050	    0.0157	     0.085	    0.0461	    5.3003
 	2025	06	01	08:32:43	   116.16	  339.981	   28.7836	   542.298	   0.0027	   0.00055	    0.0014	     4  	    3  	   539.996	    0.4262	   339.998	   -0.0130	    0.0047	    0.0157	     0.085	    0.0461	    5.3004
 	2025	06	01	08:53:13	   116.50	  339.980	   28.7825	   542.288	   0.0027	   0.00089	    0.0034	     4  	    3  	   539.992	    0.4252	   340.000	   -0.0070	    0.0048	    0.0157	     0.085	    0.0461	    5.3080

 	2025	06	01	09:58:43	   117.59	  344.993	   31.5471	   548.298	   0.0035	   0.00033	    0.0015	     4  	    3  	   545.944	    0.4313	   345.002	   -0.0047	    0.0053	    0.0157	     0.086	    0.0450	    4.9419
 	2025	06	01	10:19:13	   117.93	  344.993	   31.5473	   548.300	   0.0035	   0.00053	    0.0018	     4  	    3  	   545.944	    0.4316	   345.000	   -0.0003	    0.0052	    0.0157	     0.086	    0.0450	    4.9382
 	2025	06	01	10:39:43	   118.27	  344.993	   31.5461	   548.292	   0.0030	   0.00067	    0.0038	     4  	    3  	   545.937	    0.4314	   345.000	   -0.0102	    0.0049	    0.0157	     0.086	    0.0450	    4.9381
 	2025	06	01	11:00:13	   118.62	  344.996	   31.5458	   548.292	   0.0020	   0.00043	    0.0008	     4  	    3  	   545.930	    0.4327	   345.000	   -0.0027	    0.0044	    0.0157	     0.086	    0.0450	    4.9395

 	2025	06	01	12:05:43	   119.71	  350.000	   34.2864	   554.119	   0.0004	   0.00051	    0.0025	     4  	    3  	   551.719	    0.4350	   350.002	   -0.0235	    0.0039	    0.0157	     0.087	    0.0440	    4.6172
 	2025	06	01	12:26:13	   120.05	  350.000	   34.2857	   554.115	   0.0005	   0.00033	    0.0027	     4  	    3  	   551.716	    0.4348	   350.000	   -0.0075	    0.0039	    0.0157	     0.087	    0.0440	    4.6198
 	2025	06	01	12:46:43	   120.39	  350.000	   34.2847	   554.112	   0.0002	   0.00028	    0.0009	     4  	    3  	   551.709	    0.4356	   350.000	   -0.0055	    0.0039	    0.0157	     0.087	    0.0440	    4.6129
 	2025	06	01	13:07:13	   120.73	  350.000	   34.2847	   554.112	   0.0005	   0.00033	    0.0048	     4  	    3  	   551.710	    0.4354	   349.998	   -0.0015	    0.0039	    0.0157	     0.087	    0.0440	    4.6207

 	2025	06	01	14:12:13	   121.82	  355.010	   37.0232	   559.858	   0.0001	   0.00018	    0.0022	     4  	    3  	   557.438	    0.4342	   355.000	    0.0063	    0.0039	    0.0157	     0.087	    0.0431	    4.3280
 	2025	06	01	14:32:43	   122.16	  355.009	   37.0241	   559.861	   0.0002	   0.00114	    0.0048	     4  	    3  	   557.443	    0.4338	   355.000	    0.0045	    0.0039	    0.0157	     0.087	    0.0432	    4.3343
 	2025	06	01	14:53:13	   122.50	  355.009	   37.0242	   559.864	   0.0001	   0.00029	    0.0044	     4  	    3  	   557.444	    0.4341	   355.000	    0.0060	    0.0039	    0.0157	     0.087	    0.0431	    4.3378
 	2025	06	01	15:13:43	   122.84	  355.010	   37.0253	   559.868	   0.0004	   0.00028	    0.0054	     4  	    3  	   557.449	    0.4339	   355.000	    0.0032	    0.0039	    0.0157	     0.087	    0.0431	    4.3308

 	2025	06	01	16:18:43	   123.92	  360.010	   39.7365	   565.433	   0.0006	   0.00226	    0.0098	     4  	    3  	   563.017	    0.4292	   360.000	   -0.0285	    0.0040	    0.0158	     0.088	    0.0425	    4.0868
 	2025	06	01	16:39:13	   124.27	  360.011	   39.7314	   565.414	   0.0003	   0.00174	    0.0062	     4  	    3  	   562.990	    0.4306	   360.000	   -0.0385	    0.0039	    0.0157	     0.088	    0.0424	    4.0860
 	2025	06	01	16:59:43	   124.61	  360.011	   39.7292	   565.402	   0.0002	   0.00090	    0.0039	     4  	    3  	   562.979	    0.4304	   360.000	   -0.0200	    0.0039	    0.0157	     0.088	    0.0424	    4.0888
 	2025	06	01	17:20:13	   124.95	  360.010	   39.7277	   565.397	   0.0002	   0.00032	    0.0016	     4  	    3  	   562.972	    0.4308	   359.998	   -0.0132	    0.0039	    0.0157	     0.088	    0.0423	    4.0850

 	2025	06	01	18:25:13	   126.03	  365.017	   42.4252	   570.842	   0.0001	   0.00063	    0.0031	     4  	    3  	   568.436	    0.4234	   365.000	   -0.0057	    0.0039	    0.0157	     0.089	    0.0416	    3.8751
 	2025	06	01	18:45:43	   126.37	  365.017	   42.4253	   570.839	   0.0003	   0.00095	    0.0032	     4  	    3  	   568.436	    0.4227	   365.000	   -0.0040	    0.0039	    0.0157	     0.089	    0.0417	    3.8698
 	2025	06	01	19:06:13	   126.72	  365.016	   42.4257	   570.839	   0.0002	   0.00023	    0.0022	     4  	    3  	   568.439	    0.4224	   364.998	    0.0047	    0.0039	    0.0157	     0.089	    0.0416	    3.8707
 	2025	06	01	19:26:43	   127.06	  365.017	   42.4252	   570.838	   0.0004	   0.00073	    0.0037	     4  	    3  	   568.435	    0.4226	   365.000	   -0.0027	    0.0039	    0.0157	     0.089	    0.0416	    3.8719

 	2025	06	01	20:31:13	   128.13	  370.016	   45.1313	   576.277	   0.0002	   0.00603	    0.0168	     4  	    3  	   573.930	    0.4091	   369.998	   -0.0588	    0.0039	    0.0168	     0.090	    0.0422	    3.6725
 	2025	06	01	20:51:43	   128.47	  370.015	   45.1204	   576.242	   0.0003	   0.00302	    0.0089	     4  	    3  	   573.877	    0.4121	   370.002	   -0.0840	    0.0039	    0.0159	     0.090	    0.0413	    3.6752
 	2025	06	01	21:12:13	   128.82	  370.015	   45.1147	   576.218	   0.0003	   0.00183	    0.0098	     4  	    3  	   573.850	    0.4127	   370.000	   -0.0380	    0.0039	    0.0158	     0.090	    0.0411	    3.6728
 	2025	06	01	21:32:43	   129.16	  370.016	   45.1123	   576.201	   0.0005	   0.00162	    0.0021	     4  	    3  	   573.837	    0.4120	   370.002	   -0.0223	    0.0039	    0.0157	     0.090	    0.0411	    3.6736

 	2025	06	01	22:37:13	   130.23	  375.024	   47.8052	   581.527	   0.0003	   0.00615	    0.0130	     4  	    3  	   579.231	    0.3962	   375.000	   -0.1308	    0.0039	    0.0168	     0.091	    0.0416	    3.4960
 	2025	06	01	22:57:43	   130.57	  375.024	   47.7947	   581.488	   0.0003	   0.00200	    0.0098	     4  	    3  	   579.182	    0.3981	   375.000	   -0.0798	    0.0039	    0.0158	     0.091	    0.0405	    3.4969
 	2025	06	01	23:18:13	   130.92	  375.024	   47.7901	   581.466	   0.0003	   0.00246	    0.0065	     4  	    3  	   579.160	    0.3981	   375.000	   -0.0280	    0.0039	    0.0158	     0.091	    0.0406	    3.4986
 	2025	06	01	23:38:43	   131.26	  375.024	   47.7864	   581.447	   0.0003	   0.00171	    0.0073	     4  	    3  	   579.142	    0.3980	   375.000	   -0.0253	    0.0039	    0.0157	     0.091	    0.0405	    3.5008


# file for irun =  8: ./RC318/RC318_2505h_sel.txt                                                     
# pulse-echo; 20250602 11:21:59                                                                                                                                                                                                                                
# RC318 (Purity 0.99999); load from liquid phase at -37C                                                                                                                                                                                                       
# xxx                                                                                                                                                                                                                                                          
! scanxtime  =      .0                                                                                                                                                                                                                                         
! NTset = 18; nT =  4; nPID =  3                                                                                                                                                                                                                               
!                 T_cell   T_bath   T_room   T_paro dp/dT_max  TconvDelay TrepDelay                                                                                                                                                                            
! Tset array =   310.000  310.000  294.000    0.000   2.0000      1800.0    600.0                                                                                                                                                                              
! Tset array =   315.000  315.000  294.000    0.000   2.0000      1800.0    600.0                                                                                                                                                                              
! Tset array =   320.000  320.000  294.000    0.000   2.0000      1800.0    600.0                                                                                                                                                                              
! Tset array =   325.000  325.000  294.000    0.000   2.0000      1800.0    600.0                                                                                                                                                                              
! Tset array =   330.000  330.000  294.000    0.000   2.0000      1800.0    600.0                                                                                                                                                                              
! Tset array =   335.000  335.000  294.000    0.000   2.0000      1800.0    600.0                                                                                                                                                                              
! Tset array =   340.000  340.000  294.000    0.000   2.0000      1800.0    600.0                                                                                                                                                                              
! Tset array =   345.000  345.000  294.000    0.000   2.0000      1800.0    600.0                                                                                                                                                                              
! Tset array =   350.000  350.000  294.000    0.000   2.0000      1800.0    600.0                                                                                                                                                                              
! Tset array =   355.000  355.000  294.000    0.000   2.0000      1800.0    600.0                                                                                                                                                                              
! Tset array =   360.000  360.000  294.000    0.000   2.0000      1800.0    600.0                                                                                                                                                                              
! Tset array =   365.000  365.000  294.000    0.000   2.0000      1800.0    600.0                                                                                                                                                                              
! Tset array =   370.000  370.000  294.000    0.000   2.0000      1800.0    600.0                                                                                                                                                                              
! Tset array =   375.000  375.000  294.000    0.000   2.0000      1800.0    600.0                                                                                                                                                                              
! Tset array =   380.000  380.000  294.000    0.000   2.0000      1800.0    600.0                                                                                                                                                                              
! Tset array =   385.000  385.000  294.000    0.000   2.0000      1800.0    600.0                                                                                                                                                                              
! Tset array =   390.000  390.000  294.000    0.000   2.0000      1800.0    600.0                                                                                                                                                                              
! Tset array =   330.000  330.000  294.000    0.000   2.0000      1800.0    600.0                                                                                                                                                                              
!   Pset     =    9  Drop pressure to xx and start next run				                                                                                                                                                                                                
! Terrmax:         0.2000   0.0200   9.9990 999.0000                                                                                                                                                                                                           
! Tsigmax:         0.0200   0.0200   1.0000  99.0000                                                                                                                                                                                                           
! PID_to_T:           1         2         3                                                                                                                                                                                                                    
!   SSheat   =      0.000     0.000     0.000                                                                                                                                                                                                                  
!   SSheat   =      0.000     0.000     0.000                                                                                                                                                                                                                  
!   SSheat   =      0.000     0.000     0.000                                                                                                                                                                                                                  
!   SSheat   =      0.000     0.000     0.000                                                                                                                                                                                                                  
!   SSheat   =      0.000     0.000     0.000                                                                                                                                                                                                                  
!   SSheat   =      0.000     0.000     0.000                                                                                                                                                                                                                  
!   SSheat   =      0.000     0.000     0.000                                                                                                                                                                                                                  
!   SSheat   =      0.000     0.000     0.000                                                                                                                                                                                                                  
!   SSheat   =      0.000     0.000     0.000                                                                                                                                                                                                                  
!   SSheat   =      0.000     0.000     0.000                                                                                                                                                                                                                  
!   SSheat   =      0.000     0.000     0.000                                                                                                                                                                                                                  
!   SSheat   =      0.000     0.000     0.000                                                                                                                                                                                                                  
!   SSheat   =      0.000     0.000     0.000                                                                                                                                                                                                                  
!   SSheat   =      0.000     0.000     0.000                                                                                                                                                                                                                  
!   SSheat   =      0.000     0.000     0.000                                                                                                                                                                                                                  
!   SSheat   =      0.000     0.000     0.000                                                                                                                                                                                                                  
!   SSheat   =      0.000     0.000     0.000                                                                                                                                                                                                                  
!   SSheat   =      0.000     0.000     0.000                                                                                                                                                                                                                  
! IQratio(j):         1         2         3                                                                                                                                                                                                                    
! Qratio =          0.000     0.000     0.000                                                                                                                                                                                                                  
! Qratio =          0.000     0.000     0.000                                                                                                                                                                                                                  
! Qratio =          0.000     0.000     0.000                                                                                                                                                                                                                  
! Qratio =          0.000     0.000     0.000                                                                                                                                                                                                                  
! Qratio =          0.000     0.000     0.000                                                                                                                                                                                                                  
! Qratio =          0.000     0.000     0.000                                                                                                                                                                                                                  
! Qratio =          0.000     0.000     0.000                                                                                                                                                                                                                  
! Qratio =          0.000     0.000     0.000                                                                                                                                                                                                                  
! Qratio =          0.000     0.000     0.000                                                                                                                                                                                                                  
! Qratio =          0.000     0.000     0.000                                                                                                                                                                                                                  
! Qratio =          0.000     0.000     0.000                                                                                                                                                                                                                  
! Qratio =          0.000     0.000     0.000                                                                                                                                                                                                                  
! Qratio =          0.000     0.000     0.000                                                                                                                                                                                                                  
! Qratio =          0.000     0.000     0.000                                                                                                                                                                                                                  
! Qratio =          0.000     0.000     0.000                                                                                                                                                                                                                  
! Qratio =          0.000     0.000     0.000                                                                                                                                                                                                                  
! Qratio =          0.000     0.000     0.000                                                                                                                                                                                                                  
! Qratio =          0.000     0.000     0.000                                                                                                                                                                                                                  
! pulse:     8000000.0       2.500          10      10.000  fpulse/Hz, Vpp, Ncycles, burst_int/ms                                                                                                                                                              
# NPread, MainP =   1    1                                                                                                                                                                                                                                     
# Pbaro =           1                                                                                                                                                                                                                                          
# Tcell, Tbaro =    1    3                                                                                                                                                                                                                                     
# ID_pressure =         131549                                                                                                                                                                                                                                 
# ID_temps    =     162CE_1573   Hart_7341   T100_room      paro_1                                                                                                                                                                                             
# ID_Rstd     =   Tin_22212/03                                                                                                                                                                                                                                 
# echox true                                                                                                                                                                                                                                                   
# echoy true                                                                                                                                                                                                                                                   
! about to initialize F700                                                                                                                                                                                                                                     
! about to initialize DSO                                                                                                                                                                                                                                      
! about to initialize AWG                                                                                                                                                                                                                                      
! about to initialize Keithley 2002                                                                                                                                                                                                                            
! about to initialize HP_3458A                                                                                                                                                                                                                                 
! skip initialization of HP power supplies [PID disabled]                                                                                                                                                                                                      
! initialization complete                                                                                                                                                                                                                                      

 	2025	06	02	12:28:10	   144.08	  309.975	    1.1551	   401.339	   0.0005	   0.00194	    0.4044	     3  	    2  	   401.537	   -0.0495	   310.000	    0.7870	    0.0039	    0.0158	     0.063	    0.0977	   25.0595
 	2025	06	02	12:48:40	   144.42	  309.975	    1.1558	   401.636	   0.0019	   0.00079	    0.0000	     2  	    1  	   401.545	    0.0225	   310.000	    0.5185	    0.0044	    0.0157	     0.063	    0.0971	   24.8690
 	2025	06	02	13:02:40	   144.66	  309.975	    1.1576	   401.369	   0.0007	   0.00026	    0.4056	     3  	    2  	   401.566	   -0.0489	   310.000	    0.4200	    0.0040	    0.0157	     0.063	    0.0970	   24.8514
 	2025	06	02	13:29:41	   145.11	  309.976	    1.1598	   401.674	   0.0007	   0.00087	    0.0079	     4  	    3  	   401.591	    0.0207	   310.000	    0.4780	    0.0040	    0.0157	     0.063	    0.0971	   24.6605

 	2025	06	02	14:42:12	   146.32	  314.976	    3.5094	   410.331	   0.0013	   0.00055	    0.0097	     3  	    2  	   410.106	    0.0548	   315.000	   -0.0557	    0.0041	    0.0157	     0.064	    0.0891	   22.8063
 	2025	06	02	15:02:42	   146.66	  314.978	    3.5103	   410.347	   0.0006	   0.00097	    0.0223	     3  	    2  	   410.109	    0.0581	   315.003	    0.0720	    0.0040	    0.0157	     0.064	    0.0892	   22.7498
 	2025	06	02	15:23:12	   147.00	  314.977	    3.5113	   410.342	   0.0009	   0.00045	    0.0031	     4  	    3  	   410.120	    0.0540	   315.002	    0.0845	    0.0040	    0.0157	     0.064	    0.0891	   22.3083
 	2025	06	02	15:43:42	   147.34	  314.977	    3.5116	   410.352	   0.0008	   0.00068	    0.0073	     3  	    2  	   410.125	    0.0554	   314.997	    0.0323	    0.0040	    0.0157	     0.064	    0.0891	   22.4291

 	2025	06	02	16:55:43	   148.54	  319.976	    5.8596	   418.578	   0.0017	   0.00082	    0.0036	     3  	    2  	   418.250	    0.0786	   320.000	    0.0600	    0.0043	    0.0157	     0.065	    0.0826	   19.8301
 	2025	06	02	17:16:13	   148.88	  319.976	    5.8612	   418.599	   0.0010	   0.00090	    0.0089	     4  	    3  	   418.266	    0.0797	   320.000	    0.0943	    0.0040	    0.0157	     0.065	    0.0826	   19.5438
 	2025	06	02	17:36:42	   149.22	  319.977	    5.8629	   418.611	   0.0009	   0.00051	    0.0008	     3  	    2  	   418.282	    0.0786	   320.000	    0.0720	    0.0040	    0.0157	     0.065	    0.0825	   19.7072
 	2025	06	02	17:57:13	   149.57	  319.975	    5.8640	   418.610	   0.0021	   0.00106	    0.0104	     4  	    3  	   418.298	    0.0745	   320.000	    0.0320	    0.0044	    0.0157	     0.065	    0.0827	   19.6609

 	2025	06	02	19:08:43	   150.76	  324.985	    8.2146	   426.488	   0.0039	   0.00132	    0.0117	     4  	    3  	   426.092	    0.0928	   325.000	    0.1962	    0.0055	    0.0157	     0.067	    0.0774	   17.0111
 	2025	06	02	19:29:14	   151.10	  324.985	    8.2174	   426.519	   0.0031	   0.00165	    0.0151	     4  	    3  	   426.119	    0.0938	   325.000	    0.0950	    0.0050	    0.0157	     0.067	    0.0774	   17.0127
 	2025	06	02	19:49:43	   151.44	  324.987	    8.2195	   426.529	   0.0009	   0.00088	    0.0061	     4  	    3  	   426.133	    0.0929	   325.000	    0.1077	    0.0040	    0.0157	     0.067	    0.0771	   17.0612
 	2025	06	02	20:10:13	   151.78	  324.987	    8.2208	   426.543	   0.0010	   0.00142	    0.0075	     4  	    3  	   426.147	    0.0929	   325.000	    0.0323	    0.0040	    0.0157	     0.067	    0.0772	   16.9840

 	2025	06	02	21:22:43	   152.99	  329.980	   10.5592	   434.071	   0.0004	   0.00216	    0.0144	     4  	    3  	   433.600	    0.1086	   330.000	    0.1070	    0.0039	    0.0158	     0.068	    0.0728	   14.7001
 	2025	06	02	21:43:13	   153.33	  329.981	   10.5682	   434.141	   0.0009	   0.00391	    0.0221	     4  	    3  	   433.678	    0.1066	   330.000	    0.2167	    0.0040	    0.0161	     0.068	    0.0741	   14.6476
 	2025	06	02	22:03:43	   153.67	  329.979	   10.5722	   434.163	   0.0010	   0.00073	    0.0060	     4  	    3  	   433.719	    0.1023	   330.000	    0.1780	    0.0040	    0.0157	     0.068	    0.0723	   14.7512
 	2025	06	02	22:24:13	   154.02	  329.979	   10.5692	   434.154	   0.0006	   0.00197	    0.0029	     4  	    3  	   433.692	    0.1064	   330.000	   -0.0640	    0.0039	    0.0158	     0.068	    0.0727	   14.7259

 	2025	06	02	23:59:13	   155.60	  334.981	   12.8237	   440.712	   0.0017	   0.00309	    0.0181	     4  	    3  	   440.170	    0.1230	   335.000	    0.0170	    0.0042	    0.0160	     0.069	    0.0696	   12.9591
 	2025	06	03	00:19:43	   155.94	  334.981	   12.8317	   440.763	   0.0027	   0.00299	    0.0104	     4  	    3  	   440.237	    0.1195	   335.000	    0.1633	    0.0048	    0.0159	     0.069	    0.0695	   12.9065
 	2025	06	03	00:40:13	   156.28	  334.981	   12.8256	   440.698	   0.0020	   0.00628	    0.0281	     4  	    3  	   440.186	    0.1163	   334.998	   -0.0215	    0.0044	    0.0169	     0.069	    0.0728	   12.9479
 	2025	06	03	01:00:43	   156.62	  334.981	   12.8146	   440.623	   0.0022	   0.00279	    0.0178	     4  	    3  	   440.091	    0.1208	   335.002	   -0.3017	    0.0045	    0.0159	     0.069	    0.0694	   12.9736

 	2025	06	03	02:07:13	   157.73	  339.978	   15.1273	   447.518	   0.0023	   0.00069	    0.0038	     4  	    3  	   446.925	    0.1328	   340.000	   -0.0212	    0.0045	    0.0157	     0.070	    0.0652	   11.3818
 	2025	06	03	02:27:43	   158.07	  339.979	   15.1376	   447.608	   0.0023	   0.01066	    0.0658	     4  	    3  	   447.007	    0.1345	   340.000	    0.0945	    0.0045	    0.0189	     0.070	    0.0758	   11.4153
 	2025	06	03	02:48:13	   158.42	  339.979	   15.1502	   447.672	   0.0024	   0.00451	    0.0353	     4  	    3  	   447.110	    0.1256	   340.000	    0.3563	    0.0046	    0.0163	     0.070	    0.0671	   11.3943
 	2025	06	03	03:08:43	   158.76	  339.979	   15.1370	   447.583	   0.0026	   0.00486	    0.0194	     4  	    3  	   447.003	    0.1299	   339.998	   -0.2248	    0.0047	    0.0164	     0.070	    0.0675	   11.4110

 	2025	06	03	04:15:13	   159.87	  344.992	   17.4493	   454.276	   0.0035	   0.00117	    0.0027	     4  	    3  	   453.629	    0.1427	   344.998	   -0.0165	    0.0053	    0.0157	     0.071	    0.0623	   10.1441
 	2025	06	03	04:35:43	   160.21	  344.992	   17.4702	   454.450	   0.0028	   0.01534	    0.0650	     4  	    3  	   453.792	    0.1450	   344.998	    0.2072	    0.0048	    0.0219	     0.071	    0.0812	   10.1364
 	2025	06	03	04:56:13	   160.55	  344.992	   17.4749	   454.429	   0.0034	   0.00779	    0.0275	     4  	    3  	   453.828	    0.1325	   344.998	    0.2960	    0.0052	    0.0175	     0.071	    0.0676	   10.1371
 	2025	06	03	05:16:43	   160.89	  344.992	   17.4596	   454.352	   0.0029	   0.00441	    0.0221	     4  	    3  	   453.710	    0.1413	   344.998	   -0.2890	    0.0049	    0.0163	     0.071	    0.0639	   10.1140

 	2025	06	03	06:22:43	   161.99	  349.998	   19.7636	   460.838	   0.0006	   0.00071	    0.0031	     4  	    3  	   460.144	    0.1508	   350.000	   -0.0147	    0.0040	    0.0157	     0.072	    0.0595	    9.0810
 	2025	06	03	06:43:13	   162.33	  349.998	   19.7788	   460.962	   0.0005	   0.01617	    0.0918	     4  	    3  	   460.257	    0.1533	   350.000	    0.1157	    0.0039	    0.0225	     0.072	    0.0790	    9.0441
 	2025	06	03	07:03:43	   162.67	  349.998	   19.7940	   461.014	   0.0005	   0.00698	    0.0315	     4  	    3  	   460.369	    0.1402	   349.998	    0.3690	    0.0039	    0.0171	     0.072	    0.0635	    9.0579
 	2025	06	03	07:24:14	   163.02	  349.998	   19.7772	   460.927	   0.0007	   0.00550	    0.0234	     4  	    3  	   460.245	    0.1482	   350.000	   -0.2460	    0.0040	    0.0166	     0.072	    0.0620	    9.0981

 	2025	06	03	08:29:43	   164.11	  355.009	   22.0726	   467.218	   0.0003	   0.00130	    0.0092	     4  	    3  	   466.482	    0.1578	   355.000	   -0.0100	    0.0039	    0.0157	     0.073	    0.0573	    8.1901
 	2025	06	03	08:50:13	   164.45	  355.009	   22.0772	   467.246	   0.0007	   0.00161	    0.0018	     4  	    3  	   466.514	    0.1568	   355.002	    0.0405	    0.0040	    0.0157	     0.073	    0.0573	    8.1952
 	2025	06	03	09:10:43	   164.79	  355.009	   22.0925	   467.360	   0.0002	   0.01336	    0.0736	     4  	    3  	   466.624	    0.1578	   355.000	    0.1333	    0.0039	    0.0206	     0.073	    0.0701	    8.1719
 	2025	06	03	09:31:13	   165.13	  355.009	   22.1066	   467.422	   0.0003	   0.00507	    0.0235	     4  	    3  	   466.725	    0.1495	   355.000	    0.2917	    0.0039	    0.0165	     0.073	    0.0591	    8.1724

 	2025	06	03	10:36:43	   166.22	  360.010	   24.3815	   473.489	   0.0005	   0.00065	    0.0058	     4  	    3  	   472.723	    0.1621	   360.000	   -0.0105	    0.0039	    0.0157	     0.074	    0.0551	    7.4326
 	2025	06	03	10:57:13	   166.57	  360.010	   24.3807	   473.483	   0.0005	   0.00029	    0.0043	     4  	    3  	   472.717	    0.1620	   360.000	   -0.0060	    0.0039	    0.0157	     0.074	    0.0551	    7.4308
 	2025	06	03	11:17:43	   166.91	  360.010	   24.3808	   473.482	   0.0003	   0.00042	    0.0037	     4  	    3  	   472.718	    0.1616	   360.000	   -0.0070	    0.0039	    0.0157	     0.074	    0.0551	    7.4227
 	2025	06	03	11:38:13	   167.25	  360.010	   24.3880	   473.537	   0.0007	   0.00633	    0.0340	     4  	    3  	   472.768	    0.1626	   360.000	    0.0508	    0.0040	    0.0169	     0.074	    0.0580	    7.4329

 	2025	06	03	12:43:43	   168.34	  365.016	   26.6760	   479.544	   0.0007	   0.00145	    0.0059	     4  	    3  	   478.755	    0.1647	   365.000	   -0.0387	    0.0040	    0.0157	     0.075	    0.0534	    6.7929


# file for irun =  9: ./RC318/RC318_2506a.txt                                                         
# pulse-echo; 20250603 13:02:39                                                                                                                                                                                                                                
# RC318 (Purity 0.99999); load from liquid phase at -37C                                                                                                                                                                                                       
# xxx                                                                                                                                                                                                                                                          
! scanxtime  =      .0                                                                                                                                                                                                                                         
! NTset =  7; nT =  4; nPID =  3                                                                                                                                                                                                                               
!                 T_cell   T_bath   T_room   T_paro dp/dT_max  TconvDelay TrepDelay                                                                                                                                                                            
! Tset array =   365.000  365.000  294.000    0.000   2.0000      1800.0    600.0                                                                                                                                                                              
! Tset array =   370.000  370.000  294.000    0.000   2.0000      1800.0    600.0                                                                                                                                                                              
! Tset array =   375.000  375.000  294.000    0.000   2.0000      1800.0    600.0                                                                                                                                                                              
! Tset array =   380.000  380.000  294.000    0.000   2.0000      1800.0    600.0                                                                                                                                                                              
! Tset array =   385.000  385.000  294.000    0.000   2.0000      1800.0    600.0                                                                                                                                                                              
! Tset array =   390.000  390.000  294.000    0.000   2.0000      1800.0    600.0                                                                                                                                                                              
! Tset array =   330.000  330.000  294.000    0.000   2.0000      1800.0    600.0                                                                                                                                                                              
!   Pset     =    9  Drop pressure to xx and start next run				                                                                                                                                                                                                
! Terrmax:         0.2000   0.0200   9.9990 999.0000                                                                                                                                                                                                           
! Tsigmax:         0.0200   0.0200   1.0000  99.0000                                                                                                                                                                                                           
! PID_to_T:           1         2         3                                                                                                                                                                                                                    
!   SSheat   =      0.000     0.000     0.000                                                                                                                                                                                                                  
!   SSheat   =      0.000     0.000     0.000                                                                                                                                                                                                                  
!   SSheat   =      0.000     0.000     0.000                                                                                                                                                                                                                  
!   SSheat   =      0.000     0.000     0.000                                                                                                                                                                                                                  
!   SSheat   =      0.000     0.000     0.000                                                                                                                                                                                                                  
!   SSheat   =      0.000     0.000     0.000                                                                                                                                                                                                                  
!   SSheat   =      0.000     0.000     0.000                                                                                                                                                                                                                  
! IQratio(j):         1         2         3                                                                                                                                                                                                                    
! Qratio =          0.000     0.000     0.000                                                                                                                                                                                                                  
! Qratio =          0.000     0.000     0.000                                                                                                                                                                                                                  
! Qratio =          0.000     0.000     0.000                                                                                                                                                                                                                  
! Qratio =          0.000     0.000     0.000                                                                                                                                                                                                                  
! Qratio =          0.000     0.000     0.000                                                                                                                                                                                                                  
! Qratio =          0.000     0.000     0.000                                                                                                                                                                                                                  
! Qratio =          0.000     0.000     0.000                                                                                                                                                                                                                  
! pulse:     8000000.0       2.500          10      10.000  fpulse/Hz, Vpp, Ncycles, burst_int/ms                                                                                                                                                              
# NPread, MainP =   1    1                                                                                                                                                                                                                                     
# Pbaro =           1                                                                                                                                                                                                                                          
# Tcell, Tbaro =    1    3                                                                                                                                                                                                                                     
# ID_pressure =         131549                                                                                                                                                                                                                                 
# ID_temps    =     162CE_1573   Hart_7341   T100_room      paro_1                                                                                                                                                                                             
# ID_Rstd     =   Tin_22212/03                                                                                                                                                                                                                                 
# echox true                                                                                                                                                                                                                                                   
# echoy true                                                                                                                                                                                                                                                   
! about to initialize F700                                                                                                                                                                                                                                     
! about to initialize DSO                                                                                                                                                                                                                                      
! about to initialize AWG                                                                                                                                                                                                                                      
! about to initialize Keithley 2002                                                                                                                                                                                                                            
! about to initialize HP_3458A                                                                                                                                                                                                                                 
! skip initialization of HP power supplies [PID disabled]                                                                                                                                                                                                      
! initialization complete                                                                                                                                                                                                                                      

 	2025	06	03	13:57:40	   169.57	  365.016	   26.6750	   479.538	   0.0002	   0.00022	    0.0031	     4  	    3  	   478.748	    0.1650	   365.000	   -0.0012	    0.0039	    0.0157	     0.075	    0.0533	    6.7872
 	2025	06	03	14:18:10	   169.91	  365.016	   26.6750	   479.538	   0.0004	   0.00043	    0.0070	     4  	    3  	   478.748	    0.1650	   365.000	   -0.0023	    0.0039	    0.0157	     0.075	    0.0533	    6.7932
 	2025	06	03	14:38:40	   170.26	  365.016	   26.6763	   479.543	   0.0004	   0.00080	    0.0010	     4  	    3  	   478.756	    0.1642	   365.000	    0.0118	    0.0039	    0.0157	     0.075	    0.0533	    6.7926
 	2025	06	03	14:59:11	   170.60	  365.016	   26.6801	   479.571	   0.0002	   0.00230	    0.0089	     4  	    3  	   478.782	    0.1650	   365.000	    0.0338	    0.0039	    0.0158	     0.075	    0.0536	    6.7846

 	2025	06	03	16:04:11	   171.68	  370.015	   28.9557	   485.417	   0.0004	   0.00049	    0.0031	     4  	    3  	   484.615	    0.1655	   370.000	   -0.0225	    0.0039	    0.0157	     0.076	    0.0516	    6.2389
 	2025	06	03	16:24:41	   172.02	  370.015	   28.9541	   485.413	   0.0003	   0.00061	    0.0020	     4  	    3  	   484.605	    0.1667	   370.000	   -0.0132	    0.0039	    0.0157	     0.076	    0.0517	    6.2576
 	2025	06	03	16:45:11	   172.36	  370.015	   28.9542	   485.410	   0.0001	   0.00045	    0.0018	     4  	    3  	   484.606	    0.1660	   369.998	   -0.0032	    0.0039	    0.0157	     0.076	    0.0516	    6.2351
 	2025	06	03	17:05:41	   172.71	  370.015	   28.9545	   485.414	   0.0006	   0.00095	    0.0048	     4  	    3  	   484.607	    0.1664	   370.000	    0.0052	    0.0040	    0.0157	     0.076	    0.0517	    6.2348

 	2025	06	03	18:10:42	   173.79	  375.025	   31.2309	   491.166	   0.0002	   0.00302	    0.0144	     4  	    3  	   490.355	    0.1654	   375.000	    0.0387	    0.0039	    0.0159	     0.077	    0.0508	    5.7764
 	2025	06	03	18:31:12	   174.13	  375.025	   31.2383	   491.203	   0.0006	   0.00221	    0.0070	     4  	    3  	   490.400	    0.1637	   375.000	    0.0688	    0.0040	    0.0158	     0.077	    0.0505	    5.7818
 	2025	06	03	18:51:42	   174.47	  375.024	   31.2376	   491.200	   0.0004	   0.00102	    0.0029	     4  	    3  	   490.396	    0.1638	   375.000	    0.0125	    0.0039	    0.0157	     0.077	    0.0502	    5.7780
 	2025	06	03	19:12:12	   174.82	  375.024	   31.2376	   491.203	   0.0004	   0.00050	    0.0036	     4  	    3  	   490.396	    0.1645	   375.000	   -0.0050	    0.0039	    0.0157	     0.077	    0.0502	    5.7739

 	2025	06	03	20:16:43	   175.89	  380.039	   33.4992	   496.777	   0.0004	   0.00216	    0.0099	     4  	    3  	   495.977	    0.1613	   380.000	   -0.0375	    0.0039	    0.0158	     0.078	    0.0492	    5.3779
 	2025	06	03	20:37:13	   176.23	  380.039	   33.4962	   496.763	   0.0007	   0.00101	    0.0041	     4  	    3  	   495.959	    0.1621	   380.000	   -0.0312	    0.0040	    0.0157	     0.078	    0.0490	    5.3703
 	2025	06	03	20:57:43	   176.57	  380.039	   33.4958	   496.758	   0.0002	   0.00062	    0.0061	     4  	    3  	   495.956	    0.1616	   380.000	   -0.0080	    0.0039	    0.0157	     0.078	    0.0489	    5.3729
 	2025	06	03	21:18:13	   176.92	  380.039	   33.4956	   496.761	   0.0002	   0.00131	    0.0036	     4  	    3  	   495.955	    0.1625	   380.000	   -0.0043	    0.0039	    0.0157	     0.078	    0.0490	    5.3788

 	2025	06	03	22:22:43	   177.99	  385.047	   35.7527	   502.241	   0.0006	   0.00095	    0.0004	     4  	    3  	   501.463	    0.1552	   385.000	   -0.0030	    0.0039	    0.0157	     0.078	    0.0478	    5.0196
 	2025	06	03	22:43:13	   178.33	  385.047	   35.7546	   502.251	   0.0004	   0.00087	    0.0020	     4  	    3  	   501.474	    0.1550	   385.000	    0.0152	    0.0039	    0.0157	     0.078	    0.0478	    5.0254
 	2025	06	03	23:03:43	   178.67	  385.047	   35.7543	   502.247	   0.0005	   0.00059	    0.0021	     4  	    3  	   501.472	    0.1545	   385.000	    0.0020	    0.0039	    0.0157	     0.078	    0.0477	    5.0124
 	2025	06	03	23:24:13	   179.02	  385.047	   35.7544	   502.255	   0.0002	   0.00054	    0.0016	     4  	    3  	   501.473	    0.1560	   385.000	   -0.0018	    0.0039	    0.0157	     0.078	    0.0477	    5.0153

 	2025	06	04	00:28:43	   180.09	  390.044	   37.9860	   507.545	   0.0002	   0.00065	    0.0029	     4  	    3  	   506.799	    0.1472	   390.000	    0.0015	    0.0039	    0.0157	     0.079	    0.0467	    4.7090
 	2025	06	04	00:49:13	   180.43	  390.045	   37.9859	   507.547	   0.0003	   0.00045	    0.0037	     4  	    3  	   506.798	    0.1478	   390.000	    0.0040	    0.0039	    0.0157	     0.079	    0.0467	    4.7092
 	2025	06	04	01:09:43	   180.77	  390.044	   37.9864	   507.549	   0.0004	   0.00054	    0.0036	     4  	    3  	   506.801	    0.1475	   390.000	   -0.0008	    0.0039	    0.0157	     0.079	    0.0467	    4.7059
 	2025	06	04	01:30:13	   181.12	  390.044	   37.9863	   507.549	   0.0004	   0.00074	    0.0061	     4  	    3  	   506.801	    0.1477	   390.000	    0.0060	    0.0039	    0.0157	     0.079	    0.0467	    4.7113


# file for irun = 10: ./RC318/RC318_2506b_sel.txt                                                     
# pulse-echo; 20250604 13:31:51                                                                                                                                                                                                                                
# RC318 (Purity 0.99999); load from liquid phase at -37C                                                                                                                                                                                                       
# xxx                                                                                                                                                                                                                                                          
! scanxtime  =      .0                                                                                                                                                                                                                                         
! NTset = 14; nT =  4; nPID =  3                                                                                                                                                                                                                               
!                 T_cell   T_bath   T_room   T_paro dp/dT_max  TconvDelay TrepDelay                                                                                                                                                                            
! Tset array =   330.000  330.000  294.000    0.000   2.0000      1800.0    600.0                                                                                                                                                                              
! Tset array =   335.000  335.000  294.000    0.000   2.0000      1800.0    600.0                                                                                                                                                                              
! Tset array =   340.000  340.000  294.000    0.000   2.0000      1800.0    600.0                                                                                                                                                                              
! Tset array =   345.000  345.000  294.000    0.000   2.0000      1800.0    600.0                                                                                                                                                                              
! Tset array =   350.000  350.000  294.000    0.000   2.0000      1800.0    600.0                                                                                                                                                                              
! Tset array =   355.000  355.000  294.000    0.000   2.0000      1800.0    600.0                                                                                                                                                                              
! Tset array =   360.000  360.000  294.000    0.000   2.0000      1800.0    600.0                                                                                                                                                                              
! Tset array =   365.000  365.000  294.000    0.000   2.0000      1800.0    600.0                                                                                                                                                                              
! Tset array =   370.000  370.000  294.000    0.000   2.0000      1800.0    600.0                                                                                                                                                                              
! Tset array =   375.000  375.000  294.000    0.000   2.0000      1800.0    600.0                                                                                                                                                                              
! Tset array =   380.000  380.000  294.000    0.000   2.0000      1800.0    600.0                                                                                                                                                                              
! Tset array =   385.000  385.000  294.000    0.000   2.0000      1800.0    600.0                                                                                                                                                                              
! Tset array =   390.000  390.000  294.000    0.000   2.0000      1800.0    600.0                                                                                                                                                                              
! Tset array =   350.000  350.000  294.000    0.000   2.0000      1800.0    600.0                                                                                                                                                                              
!   Pset     =    9  Drop pressure to xx and start next run				                                                                                                                                                                                                
! Terrmax:         0.2000   0.0200   9.9990 999.0000                                                                                                                                                                                                           
! Tsigmax:         0.0200   0.0200   1.0000  99.0000                                                                                                                                                                                                           
! PID_to_T:           1         2         3                                                                                                                                                                                                                    
!   SSheat   =      0.000     0.000     0.000                                                                                                                                                                                                                  
!   SSheat   =      0.000     0.000     0.000                                                                                                                                                                                                                  
!   SSheat   =      0.000     0.000     0.000                                                                                                                                                                                                                  
!   SSheat   =      0.000     0.000     0.000                                                                                                                                                                                                                  
!   SSheat   =      0.000     0.000     0.000                                                                                                                                                                                                                  
!   SSheat   =      0.000     0.000     0.000                                                                                                                                                                                                                  
!   SSheat   =      0.000     0.000     0.000                                                                                                                                                                                                                  
!   SSheat   =      0.000     0.000     0.000                                                                                                                                                                                                                  
!   SSheat   =      0.000     0.000     0.000                                                                                                                                                                                                                  
!   SSheat   =      0.000     0.000     0.000                                                                                                                                                                                                                  
!   SSheat   =      0.000     0.000     0.000                                                                                                                                                                                                                  
!   SSheat   =      0.000     0.000     0.000                                                                                                                                                                                                                  
!   SSheat   =      0.000     0.000     0.000                                                                                                                                                                                                                  
!   SSheat   =      0.000     0.000     0.000                                                                                                                                                                                                                  
! IQratio(j):         1         2         3                                                                                                                                                                                                                    
! Qratio =          0.000     0.000     0.000                                                                                                                                                                                                                  
! Qratio =          0.000     0.000     0.000                                                                                                                                                                                                                  
! Qratio =          0.000     0.000     0.000                                                                                                                                                                                                                  
! Qratio =          0.000     0.000     0.000                                                                                                                                                                                                                  
! Qratio =          0.000     0.000     0.000                                                                                                                                                                                                                  
! Qratio =          0.000     0.000     0.000                                                                                                                                                                                                                  
! Qratio =          0.000     0.000     0.000                                                                                                                                                                                                                  
! Qratio =          0.000     0.000     0.000                                                                                                                                                                                                                  
! Qratio =          0.000     0.000     0.000                                                                                                                                                                                                                  
! Qratio =          0.000     0.000     0.000                                                                                                                                                                                                                  
! Qratio =          0.000     0.000     0.000                                                                                                                                                                                                                  
! Qratio =          0.000     0.000     0.000                                                                                                                                                                                                                  
! Qratio =          0.000     0.000     0.000                                                                                                                                                                                                                  
! Qratio =          0.000     0.000     0.000                                                                                                                                                                                                                  
! pulse:     8000000.0       2.500          10      10.000  fpulse/Hz, Vpp, Ncycles, burst_int/ms                                                                                                                                                              
# NPread, MainP =   1    1                                                                                                                                                                                                                                     
# Pbaro =           1                                                                                                                                                                                                                                          
# Tcell, Tbaro =    1    3                                                                                                                                                                                                                                     
# ID_pressure =         131549                                                                                                                                                                                                                                 
# ID_temps    =     162CE_1573   Hart_7341   T100_room      paro_1                                                                                                                                                                                             
# ID_Rstd     =   Tin_22212/03                                                                                                                                                                                                                                 
# echox true                                                                                                                                                                                                                                                   
# echoy true                                                                                                                                                                                                                                                   
! about to initialize F700                                                                                                                                                                                                                                     
! about to initialize DSO                                                                                                                                                                                                                                      
! about to initialize AWG                                                                                                                                                                                                                                      
! about to initialize Keithley 2002                                                                                                                                                                                                                            
! about to initialize HP_3458A                                                                                                                                                                                                                                 
! skip initialization of HP power supplies [PID disabled]                                                                                                                                                                                                      
! initialization complete                                                                                                                                                                                                                                      


 	2025	06	04	16:56:41	   196.56	  344.988	    8.2030	   367.883	   0.0016	   0.00078	    0.0000	     2  	    1  	   368.059	   -0.0478	   345.000	   -0.0240	    0.0042	    0.0157	     0.057	    0.1018	   25.9341
 	2025	06	04	17:50:49	   197.46	  344.991	    8.2013	   367.863	   0.0025	   0.00063	    0.4850	     4  	    3  	   368.031	   -0.0456	   345.000	   -0.0210	    0.0046	    0.0157	     0.057	    0.1018	   24.8350

 	2025	06	04	18:50:47	   198.46	  349.997	   10.1131	   375.247	   0.0006	   0.00001	    0.0017	     3  	    2  	   375.402	   -0.0412	   350.000	   -0.0450	    0.0040	    0.0157	     0.059	    0.0944	   24.1919
 	2025	06	04	19:11:18	   198.80	  349.997	   10.1132	   375.250	   0.0007	   0.00131	    0.0000	     2  	    1  	   375.404	   -0.0408	   350.000	   -0.0200	    0.0040	    0.0157	     0.059	    0.0947	   23.7919
 	2025	06	04	19:25:15	   199.03	  349.997	   10.1303	   375.430	   0.0005	   0.00778	    0.0000	     2  	    1  	   375.586	   -0.0415	   350.000	    0.4070	    0.0039	    0.0175	     0.059	    0.1041	   23.7229
 	2025	06	04	19:45:45	   199.37	  349.997	   10.1334	   375.402	   0.0004	   0.00445	    0.0000	     2  	    1  	   375.617	   -0.0574	   350.000	    0.2555	    0.0039	    0.0163	     0.059	    0.0976	   24.2394

 	2025	06	04	21:05:20	   200.70	  355.008	   12.0494	   382.591	   0.0001	   0.01128	    0.0870	     4  	    3  	   382.740	   -0.0388	   355.000	    0.3055	    0.0039	    0.0193	     0.060	    0.1060	   20.9486
 	2025	06	04	21:25:51	   201.04	  355.008	   12.0628	   382.667	   0.0004	   0.00492	    0.0339	     4  	    3  	   382.875	   -0.0542	   355.000	    0.4735	    0.0039	    0.0164	     0.060	    0.0916	   21.2468
 	2025	06	04	21:46:21	   201.38	  355.008	   12.0505	   382.579	   0.0004	   0.00446	    0.0187	     4  	    3  	   382.752	   -0.0450	   355.000	   -0.2797	    0.0039	    0.0163	     0.060	    0.0911	   21.0853
 	2025	06	04	22:06:51	   201.73	  355.007	   12.0436	   382.534	   0.0004	   0.00197	    0.0134	     4  	    3  	   382.682	   -0.0387	   355.000	   -0.1970	    0.0039	    0.0158	     0.060	    0.0886	   21.0861

 	2025	06	04	23:12:51	   202.83	  360.009	   13.9814	   389.585	   0.0003	   0.00592	    0.0318	     4  	    3  	   389.799	   -0.0549	   360.000	    0.1058	    0.0039	    0.0167	     0.061	    0.0874	   18.3659
 	2025	06	04	23:33:20	   203.17	  360.009	   13.9679	   389.505	   0.0002	   0.00453	    0.0191	     4  	    3  	   389.671	   -0.0426	   360.000	   -0.2818	    0.0039	    0.0163	     0.061	    0.0855	   17.8991
 	2025	06	04	23:53:51	   203.51	  360.009	   13.9613	   389.460	   0.0003	   0.00213	    0.0151	     4  	    3  	   389.608	   -0.0381	   360.000	   -0.1718	    0.0039	    0.0158	     0.061	    0.0833	   18.0797
 	2025	06	05	00:14:21	   203.85	  360.009	   13.9584	   389.428	   0.0005	   0.00068	    0.0047	     4  	    3  	   389.582	   -0.0394	   360.000	   -0.0767	    0.0039	    0.0157	     0.061	    0.0827	   18.1238

 	2025	06	05	01:20:51	   204.96	  365.015	   15.8803	   396.165	   0.0002	   0.00408	    0.0166	     4  	    3  	   396.323	   -0.0399	   365.000	   -0.2433	    0.0039	    0.0162	     0.062	    0.0802	   15.8803
 	2025	06	05	01:41:21	   205.30	  365.015	   15.8750	   396.124	   0.0003	   0.00136	    0.0068	     4  	    3  	   396.274	   -0.0380	   365.000	   -0.1270	    0.0039	    0.0157	     0.062	    0.0782	   16.0828
 	2025	06	05	02:01:51	   205.64	  365.015	   15.8854	   396.219	   0.0001	   0.01297	    0.0920	     4  	    3  	   396.368	   -0.0376	   365.000	    0.0812	    0.0039	    0.0203	     0.062	    0.0978	   15.9858
 	2025	06	05	02:23:51	   206.01	  365.015	   15.9020	   396.309	   0.0004	   0.00565	    0.0331	     4  	    3  	   396.518	   -0.0529	   365.000	    0.2470	    0.0039	    0.0166	     0.062	    0.0820	   16.0309

 	2025	06	05	03:29:20	   207.10	  370.014	   17.7859	   402.593	   0.0004	   0.00052	    0.0060	     4  	    3  	   402.746	   -0.0381	   370.000	   -0.0545	    0.0039	    0.0157	     0.063	    0.0740	   13.8874
 	2025	06	05	03:49:52	   207.44	  370.014	   17.7990	   402.711	   0.0003	   0.01410	    0.0844	     4  	    3  	   402.859	   -0.0365	   370.000	    0.1092	    0.0039	    0.0211	     0.063	    0.0953	   13.9094
 	2025	06	05	04:11:50	   207.81	  370.014	   17.8123	   402.758	   0.0001	   0.00671	    0.0299	     4  	    3  	   402.974	   -0.0535	   370.000	    0.1283	    0.0039	    0.0170	     0.063	    0.0792	   13.9120
 	2025	06	05	04:32:21	   208.15	  370.014	   17.7975	   402.684	   0.0005	   0.00441	    0.0197	     4  	    3  	   402.846	   -0.0403	   370.000	   -0.2500	    0.0039	    0.0163	     0.063	    0.0763	   13.8973

 	2025	06	05	05:37:47	   209.24	  375.024	   19.7152	   409.037	   0.0003	   0.01420	    0.0643	     4  	    3  	   409.185	   -0.0361	   375.000	    0.4318	    0.0039	    0.0211	     0.064	    0.0905	   12.2754
 	2025	06	05	05:58:13	   209.58	  375.024	   19.7216	   409.027	   0.0001	   0.00738	    0.0292	     4  	    3  	   409.238	   -0.0515	   375.000	    0.2685	    0.0039	    0.0173	     0.064	    0.0763	   12.2783
 	2025	06	05	06:18:44	   209.92	  375.023	   19.7069	   408.954	   0.0004	   0.00395	    0.0194	     4  	    3  	   409.117	   -0.0400	   375.000	   -0.2393	    0.0039	    0.0161	     0.064	    0.0721	   12.3078
 	2025	06	05	06:39:14	   210.27	  375.023	   19.7009	   408.914	   0.0003	   0.00141	    0.0086	     4  	    3  	   409.068	   -0.0377	   375.000	   -0.1140	    0.0039	    0.0157	     0.064	    0.0706	   12.3285

 	2025	06	05	07:44:14	   211.35	  380.039	   21.6262	   415.111	   0.0007	   0.00797	    0.0258	     4  	    3  	   415.312	   -0.0483	   380.000	   -0.2132	    0.0040	    0.0176	     0.065	    0.0737	   10.9200
 	2025	06	05	08:04:44	   211.69	  380.038	   21.6134	   415.053	   0.0005	   0.00280	    0.0136	     4  	    3  	   415.211	   -0.0381	   380.000	   -0.2102	    0.0039	    0.0159	     0.065	    0.0681	   10.9394
 	2025	06	05	08:25:14	   212.03	  380.039	   21.6053	   414.988	   0.0004	   0.00458	    0.0353	     4  	    3  	   415.146	   -0.0382	   380.000	   -0.1028	    0.0039	    0.0163	     0.065	    0.0694	   10.9979
 	2025	06	05	08:45:44	   212.37	  380.039	   21.5959	   414.911	   0.0005	   0.00222	    0.0149	     4  	    3  	   415.073	   -0.0390	   380.000	   -0.1340	    0.0039	    0.0158	     0.065	    0.0678	   10.9505

 	2025	06	05	09:50:44	   213.46	  385.047	   23.5140	   420.938	   0.0002	   0.00336	    0.0192	     4  	    3  	   421.143	   -0.0485	   385.000	    0.0898	    0.0039	    0.0160	     0.066	    0.0656	    9.7917
 	2025	06	05	10:11:14	   213.80	  385.047	   23.5045	   420.890	   0.0004	   0.00330	    0.0159	     4  	    3  	   421.071	   -0.0429	   385.000	   -0.1103	    0.0039	    0.0160	     0.066	    0.0655	    9.8190
 	2025	06	05	10:31:44	   214.14	  385.047	   23.5030	   420.894	   0.0001	   0.00059	    0.0018	     4  	    3  	   421.061	   -0.0395	   385.000	   -0.0478	    0.0039	    0.0157	     0.066	    0.0645	    9.8164
 	2025	06	05	10:52:14	   214.48	  385.047	   23.5025	   420.884	   0.0003	   0.00054	    0.0027	     4  	    3  	   421.057	   -0.0410	   385.000	    0.0000	    0.0039	    0.0157	     0.066	    0.0645	    9.8411

 	2025	06	05	11:57:14	   215.57	  390.044	   25.3897	   426.617	   0.0002	   0.00037	    0.0048	     4  	    3  	   426.798	   -0.0422	   390.000	   -0.0010	    0.0039	    0.0157	     0.067	    0.0620	    8.8730
 	2025	06	05	12:17:44	   215.91	  390.044	   25.3898	   426.618	   0.0004	   0.00053	    0.0048	     4  	    3  	   426.798	   -0.0424	   390.000	    0.0027	    0.0039	    0.0157	     0.067	    0.0620	    8.8462
 	2025	06	05	12:38:14	   216.25	  390.044	   25.3899	   426.624	   0.0003	   0.00045	    0.0020	     4  	    3  	   426.799	   -0.0411	   390.000	   -0.0023	    0.0039	    0.0157	     0.067	    0.0620	    8.8863
 	2025	06	05	12:58:44	   216.59	  390.044	   25.3905	   426.631	   0.0005	   0.00053	    0.0034	     4  	    3  	   426.803	   -0.0405	   390.000	    0.0050	    0.0039	    0.0157	     0.067	    0.0620	    8.8881


# file for irun = 12: ./RC318/RC318_2506d.txt                                                         
# pulse-echo; 20250606 13:47:40                                                                                                                                                                                                                                
# RC318 (Purity 0.99999); load additional sample for repeates at t -260K                                                                                                                                                                                       
# xxx                                                                                                                                                                                                                                                          
! scanxtime  =      .0                                                                                                                                                                                                                                         
! NTset = 17; nT =  4; nPID =  3                                                                                                                                                                                                                               
!                 T_cell   T_bath   T_room   T_paro dp/dT_max  TconvDelay TrepDelay                                                                                                                                                                            
! Tset array =   260.000  260.000  294.000    0.000   2.0000      1800.0    600.0                                                                                                                                                                              
!   Pset     =    9  Fill additiona RC318 sample                                                                                                                                                                                                               
! Tset array =   270.000  270.000  294.000    0.000   2.0000      1800.0    600.0                                                                                                                                                                              
!   Pset     =    9  Drop pressure to 0.90 MPa and start next run                                                                                                                                                                                              
! Tset array =   275.000  275.000  294.000    0.000   2.0000      1800.0    600.0                                                                                                                                                                              
! Tset array =   280.000  280.000  294.000    0.000   2.0000      1800.0    600.0                                                                                                                                                                              
! Tset array =   285.000  285.000  294.000    0.000   2.0000      1800.0    600.0                                                                                                                                                                              
! Tset array =   290.000  290.000  294.000    0.000   2.0000      1800.0    600.0                                                                                                                                                                              
! Tset array =   295.000  295.000  294.000    0.000   2.0000      1800.0    600.0                                                                                                                                                                              
! Tset array =   300.000  300.000  294.000    0.000   2.0000      1800.0    600.0                                                                                                                                                                              
! Tset array =   305.000  305.000  294.000    0.000   2.0000      1800.0    600.0                                                                                                                                                                              
! Tset array =   310.000  310.000  294.000    0.000   2.0000      1800.0    600.0                                                                                                                                                                              
! Tset array =   315.000  315.000  294.000    0.000   2.0000      1800.0    600.0                                                                                                                                                                              
! Tset array =   320.000  320.000  294.000    0.000   2.0000      1800.0    600.0                                                                                                                                                                              
! Tset array =   325.000  325.000  294.000    0.000   2.0000      1800.0    600.0                                                                                                                                                                              
! Tset array =   330.000  330.000  294.000    0.000   2.0000      1800.0    600.0                                                                                                                                                                              
! Tset array =   335.000  335.000  294.000    0.000   2.0000      1800.0    600.0                                                                                                                                                                              
! Tset array =   340.000  340.000  294.000    0.000   2.0000      1800.0    600.0                                                                                                                                                                              
! Tset array =   310.000  310.000  294.000    0.000   2.0000      1800.0    600.0                                                                                                                                                                              
!   Pset     =    9  Drop pressure to xx and start next run				                                                                                                                                                                                                
! Terrmax:         0.2000   0.0200   9.9990 999.0000                                                                                                                                                                                                           
! Tsigmax:         0.0200   0.0200   1.0000  99.0000                                                                                                                                                                                                           
! PID_to_T:           1         2         3                                                                                                                                                                                                                    
!   SSheat   =      0.000     0.000     0.000                                                                                                                                                                                                                  
!   SSheat   =      0.000     0.000     0.000                                                                                                                                                                                                                  
!   SSheat   =      0.000     0.000     0.000                                                                                                                                                                                                                  
!   SSheat   =      0.000     0.000     0.000                                                                                                                                                                                                                  
!   SSheat   =      0.000     0.000     0.000                                                                                                                                                                                                                  
!   SSheat   =      0.000     0.000     0.000                                                                                                                                                                                                                  
!   SSheat   =      0.000     0.000     0.000                                                                                                                                                                                                                  
!   SSheat   =      0.000     0.000     0.000                                                                                                                                                                                                                  
!   SSheat   =      0.000     0.000     0.000                                                                                                                                                                                                                  
!   SSheat   =      0.000     0.000     0.000                                                                                                                                                                                                                  
!   SSheat   =      0.000     0.000     0.000                                                                                                                                                                                                                  
!   SSheat   =      0.000     0.000     0.000                                                                                                                                                                                                                  
!   SSheat   =      0.000     0.000     0.000                                                                                                                                                                                                                  
!   SSheat   =      0.000     0.000     0.000                                                                                                                                                                                                                  
!   SSheat   =      0.000     0.000     0.000                                                                                                                                                                                                                  
!   SSheat   =      0.000     0.000     0.000                                                                                                                                                                                                                  
!   SSheat   =      0.000     0.000     0.000                                                                                                                                                                                                                  
! IQratio(j):         1         2         3                                                                                                                                                                                                                    
! Qratio =          0.000     0.000     0.000                                                                                                                                                                                                                  
! Qratio =          0.000     0.000     0.000                                                                                                                                                                                                                  
! Qratio =          0.000     0.000     0.000                                                                                                                                                                                                                  
! Qratio =          0.000     0.000     0.000                                                                                                                                                                                                                  
! Qratio =          0.000     0.000     0.000                                                                                                                                                                                                                  
! Qratio =          0.000     0.000     0.000                                                                                                                                                                                                                  
! Qratio =          0.000     0.000     0.000                                                                                                                                                                                                                  
! Qratio =          0.000     0.000     0.000                                                                                                                                                                                                                  
! Qratio =          0.000     0.000     0.000                                                                                                                                                                                                                  
! Qratio =          0.000     0.000     0.000                                                                                                                                                                                                                  
! Qratio =          0.000     0.000     0.000                                                                                                                                                                                                                  
! Qratio =          0.000     0.000     0.000                                                                                                                                                                                                                  
! Qratio =          0.000     0.000     0.000                                                                                                                                                                                                                  
! Qratio =          0.000     0.000     0.000                                                                                                                                                                                                                  
! Qratio =          0.000     0.000     0.000                                                                                                                                                                                                                  
! Qratio =          0.000     0.000     0.000                                                                                                                                                                                                                  
! Qratio =          0.000     0.000     0.000                                                                                                                                                                                                                  
! pulse:     8000000.0       2.500          10      10.000  fpulse/Hz, Vpp, Ncycles, burst_int/ms                                                                                                                                                              
# NPread, MainP =   1    1                                                                                                                                                                                                                                     
# Pbaro =           1                                                                                                                                                                                                                                          
# Tcell, Tbaro =    1    3                                                                                                                                                                                                                                     
# ID_pressure =         131549                                                                                                                                                                                                                                 
# ID_temps    =     162CE_1573   Hart_7341   T100_room      paro_1                                                                                                                                                                                             
# ID_Rstd     =   Tin_22212/03                                                                                                                                                                                                                                 
# echox true                                                                                                                                                                                                                                                   
# echoy true                                                                                                                                                                                                                                                   
! about to initialize F700                                                                                                                                                                                                                                     
! about to initialize DSO                                                                                                                                                                                                                                      
! about to initialize AWG                                                                                                                                                                                                                                      
! about to initialize Keithley 2002                                                                                                                                                                                                                            
! about to initialize HP_3458A                                                                                                                                                                                                                                 
! skip initialization of HP power supplies [PID disabled]                                                                                                                                                                                                      
! initialization complete                                                                                                                                                                                                                                      


 	2025	06	06	15:23:01	   243.00	  269.981	    0.9034	   551.921	   0.0001	   0.00214	    0.0099	     4  	    3  	   548.365	    0.6485	   270.000	    3.6927	    0.0039	    0.0158	     0.086	    0.0539	    9.4245
 	2025	06	06	15:35:02	   243.20	  269.980	    0.9004	   551.896	   0.0005	   0.00178	    0.0075	     4  	    3  	   548.343	    0.6479	   270.000	   -2.5760	    0.0039	    0.0158	     0.086	    0.0538	    9.4640
 	2025	06	06	15:45:02	   243.36	  269.981	    0.9019	   551.920	   0.0009	   0.00070	    0.0083	     4  	    3  	   548.354	    0.6503	   270.000	    0.2457	    0.0040	    0.0157	     0.086	    0.0537	    9.4074
 	2025	06	06	15:57:32	   243.57	  269.980	    0.9015	   551.919	   0.0002	   0.00093	    0.0112	     4  	    3  	   548.352	    0.6505	   270.000	   -2.0280	    0.0039	    0.0157	     0.086	    0.0537	    9.4685

 	2025	06	06	17:11:03	   244.80	  274.975	    4.3731	   559.448	   0.0003	   0.00057	    0.0043	     4  	    3  	   556.034	    0.6141	   275.000	   -0.1730	    0.0039	    0.0157	     0.087	    0.0512	    8.4306
 	2025	06	06	17:21:03	   244.96	  274.975	    4.3752	   559.457	   0.0018	   0.00078	    0.0088	     4  	    3  	   556.047	    0.6133	   275.000	    0.5015	    0.0043	    0.0157	     0.087	    0.0513	    8.4353
 	2025	06	06	17:31:03	   245.13	  274.976	    4.3761	   559.465	   0.0021	   0.00122	    0.0032	     4  	    3  	   556.050	    0.6141	   275.000	    0.2630	    0.0044	    0.0157	     0.087	    0.0514	    8.4258
 	2025	06	06	17:41:03	   245.30	  274.975	    4.3766	   559.479	   0.0010	   0.00156	    0.0064	     4  	    3  	   556.058	    0.6151	   275.000	    0.0617	    0.0040	    0.0157	     0.087	    0.0514	    8.4448

 	2025	06	06	18:47:03	   246.40	  279.980	    7.8334	   566.731	   0.0008	   0.00150	    0.0038	     4  	    3  	   563.346	    0.6008	   280.000	    0.1658	    0.0040	    0.0157	     0.089	    0.0493	    7.5767
 	2025	06	06	18:57:03	   246.56	  279.980	    7.8299	   566.719	   0.0010	   0.00133	    0.0076	     4  	    3  	   563.322	    0.6029	   280.000	   -0.3240	    0.0040	    0.0157	     0.089	    0.0493	    7.5744
 	2025	06	06	19:07:03	   246.73	  279.980	    7.8310	   566.721	   0.0005	   0.00117	    0.0085	     4  	    3  	   563.332	    0.6017	   280.000	    0.0840	    0.0039	    0.0157	     0.089	    0.0493	    7.5843
 	2025	06	06	19:17:03	   246.90	  279.981	    7.8316	   566.728	   0.0001	   0.00056	    0.0079	     4  	    3  	   563.332	    0.6029	   280.000	    0.1505	    0.0039	    0.0157	     0.089	    0.0492	    7.5816

 	2025	06	06	20:23:03	   248.00	  284.976	   11.3066	   574.042	   0.0011	   0.00196	    0.0038	     4  	    3  	   570.582	    0.6064	   285.000	   -0.0890	    0.0040	    0.0158	     0.090	    0.0476	    6.8447
 	2025	06	06	20:33:03	   248.16	  284.975	   11.3044	   574.035	   0.0007	   0.00100	    0.0039	     4  	    3  	   570.570	    0.6073	   285.000	   -0.1340	    0.0040	    0.0157	     0.090	    0.0475	    6.8820
 	2025	06	06	20:43:03	   248.33	  284.975	   11.3015	   574.010	   0.0007	   0.00170	    0.0045	     4  	    3  	   570.551	    0.6063	   285.000	   -0.1258	    0.0040	    0.0157	     0.090	    0.0476	    6.8733
 	2025	06	06	20:53:03	   248.50	  284.975	   11.2997	   574.000	   0.0005	   0.00079	    0.0024	     4  	    3  	   570.541	    0.6062	   285.000	   -0.1760	    0.0039	    0.0157	     0.090	    0.0475	    6.8405

 	2025	06	06	21:54:03	   249.51	  289.982	   14.7491	   581.007	   0.0016	   0.00091	    0.0054	     4  	    3  	   577.430	    0.6194	   290.000	   -0.0140	    0.0042	    0.0157	     0.091	    0.0460	    6.2748
 	2025	06	06	22:04:03	   249.68	  289.981	   14.7575	   581.060	   0.0024	   0.00623	    0.0207	     4  	    3  	   577.486	    0.6189	   290.000	    0.5308	    0.0046	    0.0168	     0.091	    0.0479	    6.2616
 	2025	06	06	22:14:03	   249.85	  289.982	   14.7722	   581.142	   0.0008	   0.00389	    0.0143	     4  	    3  	   577.574	    0.6179	   290.002	    0.4952	    0.0040	    0.0161	     0.091	    0.0466	    6.2657
 	2025	06	06	22:24:03	   250.01	  289.981	   14.7723	   581.137	   0.0002	   0.00192	    0.0034	     4  	    3  	   577.578	    0.6161	   290.002	   -0.1725	    0.0039	    0.0158	     0.091	    0.0461	    6.2685

 	2025	06	06	23:22:33	   250.99	  294.971	   18.1758	   587.854	   0.0007	   0.00092	    0.0004	     4  	    3  	   584.117	    0.6398	   295.000	   -0.0168	    0.0040	    0.0157	     0.092	    0.0446	    5.7455
 	2025	06	06	23:32:33	   251.15	  294.971	   18.1781	   587.859	   0.0008	   0.00102	    0.0015	     4  	    3  	   584.130	    0.6385	   295.000	    0.0755	    0.0040	    0.0157	     0.092	    0.0447	    5.7597
 	2025	06	06	23:42:33	   251.32	  294.971	   18.1768	   587.856	   0.0013	   0.00060	    0.0038	     4  	    3  	   584.122	    0.6392	   295.000	   -0.1152	    0.0041	    0.0157	     0.092	    0.0446	    5.7604
 	2025	06	06	23:52:33	   251.49	  294.971	   18.1779	   587.856	   0.0006	   0.00112	    0.0045	     4  	    3  	   584.129	    0.6380	   295.000	    0.0912	    0.0040	    0.0157	     0.092	    0.0447	    5.7494

 	2025	06	07	00:51:33	   252.47	  299.972	   21.6092	   594.618	   0.0009	   0.00108	    0.0019	     4  	    3  	   590.717	    0.6603	   300.000	   -0.0555	    0.0040	    0.0157	     0.093	    0.0435	    5.3022
 	2025	06	07	01:01:33	   252.64	  299.971	   21.6073	   594.607	   0.0003	   0.00217	    0.0105	     4  	    3  	   590.708	    0.6600	   300.000	   -0.1547	    0.0039	    0.0158	     0.093	    0.0436	    5.3177
 	2025	06	07	01:11:33	   252.80	  299.972	   21.6049	   594.601	   0.0005	   0.00107	    0.0020	     4  	    3  	   590.692	    0.6618	   300.000	    0.0333	    0.0039	    0.0157	     0.093	    0.0435	    5.3071
 	2025	06	07	01:21:33	   252.97	  299.972	   21.6037	   594.584	   0.0011	   0.00040	    0.0032	     4  	    3  	   590.685	    0.6600	   300.000	   -0.0710	    0.0041	    0.0157	     0.093	    0.0435	    5.3064

 	2025	06	07	02:18:33	   253.92	  304.984	   25.0012	   601.059	   0.0005	   0.00134	    0.0060	     4  	    3  	   596.988	    0.6819	   305.002	    0.0708	    0.0039	    0.0157	     0.094	    0.0425	    4.9270
 	2025	06	07	02:28:33	   254.09	  304.983	   25.0010	   601.056	   0.0010	   0.00112	    0.0047	     4  	    3  	   596.987	    0.6815	   305.000	   -0.0495	    0.0040	    0.0157	     0.094	    0.0425	    4.9235
 	2025	06	07	02:38:33	   254.25	  304.983	   25.0011	   601.059	   0.0005	   0.00138	    0.0058	     4  	    3  	   596.989	    0.6817	   305.000	   -0.0345	    0.0039	    0.0157	     0.094	    0.0425	    4.9173
 	2025	06	07	02:48:33	   254.42	  304.984	   25.0071	   601.098	   0.0009	   0.00651	    0.0183	     4  	    3  	   597.019	    0.6832	   305.000	    0.2220	    0.0040	    0.0170	     0.094	    0.0441	    4.9229

 	2025	06	07	03:44:33	   255.35	  309.979	   28.3861	   607.444	   0.0003	   0.00148	    0.0004	     4  	    3  	   603.214	    0.7013	   310.000	   -0.0398	    0.0039	    0.0157	     0.095	    0.0416	    4.5856
 	2025	06	07	03:54:33	   255.52	  309.980	   28.3847	   607.440	   0.0007	   0.00021	    0.0041	     4  	    3  	   603.204	    0.7022	   310.000	   -0.0070	    0.0040	    0.0157	     0.095	    0.0416	    4.5818
 	2025	06	07	04:04:33	   255.69	  309.980	   28.3844	   607.440	   0.0005	   0.00070	    0.0050	     4  	    3  	   603.204	    0.7023	   310.000	    0.0235	    0.0039	    0.0157	     0.095	    0.0416	    4.5916
 	2025	06	07	04:14:33	   255.85	  309.980	   28.3846	   607.442	   0.0006	   0.00072	    0.0070	     4  	    3  	   603.205	    0.7025	   310.000	    0.0410	    0.0039	    0.0157	     0.095	    0.0416	    4.5988

 	2025	06	07	05:10:03	   256.78	  314.980	   31.7376	   613.592	   0.0008	   0.00116	    0.0070	     4  	    3  	   609.219	    0.7179	   315.000	   -0.0062	    0.0040	    0.0157	     0.096	    0.0408	    4.2925
 	2025	06	07	05:20:03	   256.95	  314.982	   31.7496	   613.665	   0.0008	   0.00648	    0.0236	     4  	    3  	   609.275	    0.7204	   315.002	    0.3520	    0.0040	    0.0169	     0.096	    0.0422	    4.2937
 	2025	06	07	05:30:03	   257.11	  314.981	   31.7645	   613.713	   0.0015	   0.00195	    0.0100	     4  	    3  	   609.355	    0.7152	   315.000	    0.2250	    0.0042	    0.0158	     0.096	    0.0409	    4.2865
 	2025	06	07	05:40:03	   257.28	  314.977	   31.7607	   613.704	   0.0006	   0.00138	    0.0047	     4  	    3  	   609.344	    0.7155	   315.000	   -0.1552	    0.0039	    0.0157	     0.096	    0.0408	    4.2906

 	2025	06	07	06:38:33	   258.25	  319.980	   35.0787	   619.660	   0.0010	   0.00082	    0.0043	     4  	    3  	   615.155	    0.7323	   320.000	    0.0240	    0.0040	    0.0157	     0.097	    0.0401	    4.0284
 	2025	06	07	06:48:33	   258.42	  319.978	   35.0790	   619.655	   0.0009	   0.00104	    0.0055	     4  	    3  	   615.159	    0.7309	   320.000	    0.0312	    0.0040	    0.0157	     0.097	    0.0401	    4.0413
 	2025	06	07	06:58:33	   258.59	  319.979	   35.0791	   619.656	   0.0007	   0.00130	    0.0113	     4  	    3  	   615.159	    0.7310	   320.000	    0.0020	    0.0040	    0.0157	     0.097	    0.0401	    4.0342
 	2025	06	07	07:08:33	   258.75	  319.978	   35.0790	   619.654	   0.0007	   0.00044	    0.0048	     4  	    3  	   615.160	    0.7306	   320.000	   -0.0252	    0.0040	    0.0157	     0.097	    0.0401	    4.0336

 	2025	06	07	08:08:33	   259.75	  324.988	   38.3998	   625.557	   0.0004	   0.00070	    0.0067	     4  	    3  	   620.963	    0.7399	   325.000	    0.0643	    0.0039	    0.0157	     0.098	    0.0395	    3.8116
 	2025	06	07	08:18:33	   259.92	  324.989	   38.4021	   625.566	   0.0007	   0.00072	    0.0023	     4  	    3  	   620.971	    0.7399	   325.000	    0.0232	    0.0040	    0.0157	     0.098	    0.0395	    3.8118
 	2025	06	07	08:28:33	   260.09	  324.989	   38.4039	   625.577	   0.0010	   0.00214	    0.0090	     4  	    3  	   620.980	    0.7402	   325.000	    0.0390	    0.0040	    0.0158	     0.098	    0.0396	    3.8076
 	2025	06	07	08:38:33	   260.25	  324.989	   38.4070	   625.586	   0.0010	   0.00043	    0.0046	     4  	    3  	   620.995	    0.7393	   325.000	    0.0133	    0.0040	    0.0157	     0.098	    0.0395	    3.8090

 	2025	06	07	09:44:33	   261.35	  329.981	   41.6889	   631.313	   0.0021	   0.00088	    0.0046	     4  	    3  	   626.643	    0.7453	   330.000	    0.0043	    0.0045	    0.0157	     0.099	    0.0390	    3.6163
 	2025	06	07	09:54:33	   261.52	  329.983	   41.6899	   631.315	   0.0043	   0.00105	    0.0023	     4  	    3  	   626.644	    0.7454	   330.000	    0.0393	    0.0058	    0.0157	     0.099	    0.0390	    3.6092
 	2025	06	07	10:04:33	   261.69	  329.981	   41.6923	   631.320	   0.0021	   0.00071	    0.0042	     4  	    3  	   626.659	    0.7438	   329.998	    0.0253	    0.0044	    0.0157	     0.099	    0.0390	    3.6074
 	2025	06	07	10:14:33	   261.85	  329.981	   41.6928	   631.323	   0.0029	   0.00044	    0.0027	     4  	    3  	   626.661	    0.7441	   329.998	    0.0205	    0.0049	    0.0157	     0.099	    0.0390	    3.6130

 	2025	06	07	11:26:33	   263.05	  334.984	   44.8505	   636.452	   0.0013	   0.00132	    0.0094	     4  	    3  	   631.729	    0.7476	   335.000	   -0.1000	    0.0041	    0.0157	     0.099	    0.0385	    3.4404
 	2025	06	07	11:36:33	   263.22	  334.985	   44.8456	   636.423	   0.0003	   0.00116	    0.0077	     4  	    3  	   631.705	    0.7470	   335.005	   -0.0777	    0.0039	    0.0157	     0.099	    0.0385	    3.4335
 	2025	06	07	11:46:33	   263.39	  334.981	   44.8401	   636.395	   0.0009	   0.00161	    0.0046	     4  	    3  	   631.687	    0.7454	   335.000	   -0.0788	    0.0040	    0.0157	     0.099	    0.0385	    3.4365
 	2025	06	07	11:56:33	   263.55	  334.985	   44.8353	   636.375	   0.0007	   0.00162	    0.0051	     4  	    3  	   631.657	    0.7469	   335.000	   -0.0730	    0.0040	    0.0157	     0.099	    0.0385	    3.4335

 	2025	06	07	12:49:03	   264.43	  339.981	   48.0612	   641.794	   0.0024	   0.00091	    0.0028	     4  	    3  	   637.071	    0.7413	   340.000	   -0.0373	    0.0046	    0.0157	     0.100	    0.0381	    3.2797
 	2025	06	07	12:59:03	   264.60	  339.980	   48.0585	   641.784	   0.0031	   0.00077	    0.0033	     4  	    3  	   637.062	    0.7413	   340.000	   -0.0262	    0.0050	    0.0157	     0.100	    0.0381	    3.2797
 	2025	06	07	13:09:03	   264.76	  339.979	   48.0563	   641.771	   0.0018	   0.00068	    0.0020	     4  	    3  	   637.054	    0.7404	   340.002	   -0.0345	    0.0043	    0.0157	     0.100	    0.0380	    3.2824
 	2025	06	07	13:19:03	   264.93	  339.979	   48.0533	   641.755	   0.0020	   0.00155	    0.0048	     4  	    3  	   637.040	    0.7401	   340.000	   -0.0457	    0.0044	    0.0157	     0.100	    0.0381	    3.2804


 eof found in batch file--end of data
 normal termination
